# Supplementary material for: Identification of novel candidate target genes, including EPHB3, MASP1 and SST at 3q26.2–q29 in squamous cell carcinoma of the lung
Source: BMC Cancer. 2009 Jul 16;9:237. doi: 10.1186/1471-2407-9-237 (PMC2716371; doi:10.1186/1471-2407-9-237)
Supplement: Additional file 1 — The physical position of each BAC. The data provided represent the physical position of each BAC start and stop points. [file 1471-2407-9-237-S1.xls]

## Sheet: 4K
* 4K clone list
plate_no	bac_id	chrNo	cyto	bac_start	bac_end	bac_size
1	BAC1_C16	4	4q13.3	74682397	74800748	118351
2	BAC1_I06	7	7p11.2	55050181	55166207	116026
3	BAC1_K13	22	22q12.2	28020442	28154457	134015
4	BAC1_L24	17	17p13.1	8252501	8365460	112959
5	BAC1_M18	12	12q23.1	97623366	97726732	103366
6	BAC1_O10	1	1q21.2	147571735	147684112	112377
7	BAC1_O24	14	14q11.2	23562393	23638461	76068
9	BAC2_G24	2	2q23.3	153205910	153305687	99777
10	BAC3_J18	7	7q21.3	92490942	92566780	75838
11	BAC4_G24	10	10q26.13	123565129	123672172	107043
12	BAC4_J24	9	9q34.3	135584587	135687596	103009
13	BAC5_A09	7	7p14.1	41777733	41879091	101358
14	BAC5_I04	5	5q23.1-5q23.2	121428607	121545268	116661
15	BAC6_N24	1	1q43	237791155	237942871	151716
17	BAC7_O11	X	Xp11.3	43522831	43621876	99045
18	BAC8_G11	3	3p14.2	61838343	61948078	109735
19	BAC8_G15	21	21q22.13	37271444	37360971	89527
20	BAC8_I18	15	15q26.3	98750180	98862811	112631
21	BAC8_N14	8	8q24.22	134332718	134447063	114345
22	BAC9_B16	10	10q26.2	130375988	130483779	107791
23	BAC10_H13	2	2p13.3	70469284	70602117	132833
24	BAC10_I08	Y	Yp11.2	10145611	10274948	129337
25	BAC10_M07	12	12q14.3	64498991	64596624	97633
26	BAC10_P08	9	9q22.32	94878660	94994935	116275
27	BAC11_J18	15	15q26.1	88665395	88796716	131321
28	BAC11_L10	21	21q22.11	31829679	31922989	93310
30	BAC12_F16	6	6q27	170730976	170823105	92129
31	BAC12_F24	11	11p13	33741757	33894407	152650
32	BAC12_G01	2	2p14	66558366	66676070	117704
33	BAC12_H03	5	5q14.3	86558079	86665295	107216
34	BAC12_H05	11	11p11.2	44154179	44301894	147715
35	BAC12_L24	11	11q22.1	100545901	100594493	48592
36	BAC12_O03	3	3p24.2	25406749	25490155	83406
37	BAC13_B06	14	14q32.33	105786916	105922831	135915
38	BAC13_F18	1	1p36.12	22125536	22212164	86628
40	BAC14_E06	6	6p24.3	7132476	7235216	102740
41	BAC15_I17	22	22q13.1	35808474	36001479	193005
43	BAC15_F07	8	8p12-8p11.23	38371832	38529247	157415
44	BAC14_M14	X	Xq27.1	139783302	139876140	92838
45	BAC15_M19	2	2q37.3	237291805	237370381	78576
46	BAC15_O16	10	10p12.1	27257771	27372863	115092
47	BAC15_O23	7	7q36.3	154801146	154886542	85396
48	BAC15_P02	10	10q24.31-10q24.32	102742381	102901226	158845
49	BAC21_J11	X	Xq26.3	135310172	135409159	98987
50	BAC19_A04	22	22q12.3	34503131	34614984	111853
51	BAC19_B03	18	18q12.1	28255824	28344275	88451
52	BAC19_D07	2	2p25.3	2479546	2615210	135664
53	BAC19_O23	6	6q26	162954359	163053540	99181
55	BAC20_K18	8	8q23.1	108926808	109035260	108452
57	BAC21_G16	20	20q12	39149060	39258984	109924
59	BAC21_J11	X	Xq26.3	135310167	135409165	98998
60		10	10q11.21	42910814	42991849	81035
61	BAC21_O18	11	11q24.3	128970528	129066432	95904
62	BAC21_I15	4	4p15.2	23756538	23865925	109387
63	BAC22_E06	9	9p24.3	650294	795599	145305
64	BAC22_N22	12	12q24.32	127821231	127925266	104035
65	BAC22_P14	14	14q31.3	87706245	87814683	108438
66	BAC22_O17	3	3q13.2	114336821	114417790	80969
67	BAC22_P12	1	1p32.2	57242285	57324574	82289
68	BAC23_H04	2	2p12	79222080	79224599	2519
69	BAC23_H19	15	15q15.1	38296682	38400986	104304
70	BAC23_O07	X	Xq13.1	67770618	67897003	126385
71	BAC23_N18	3	3q24	146594469	146684999	90530
72	BAC24_A20	7	7p14.2	36063524	36172467	108943
75	BAC24_E11	17	17p13.1	9674880	9815035	140155
76	BAC24_E16	10	10q22.2	75250885	75387176	136291
77	BAC24_E20	1	1p33	47430332	47540636	110304
78	BAC25_K04	12	12p13.2	12258963	12364778	105815
80	BAC25_B14	22	22q12.3	35301938	35398128	96190
81	BAC26_H23	2	2q36.3	229988394	230121699	133305
83	BAC27_B24	X	Xq28	152336420	152482093	145673
84	BAC27_O11	13	13q14.3	50061243	50173020	111777
85	BAC27_O21	8	8p22	17503363	17586354	82991
86	BAC28_H10	3	3q26.2	170795193	170900007	104814
87	BAC29_D20	X	Xq27.2	140946476	141093558	147082
88	BAC29_L21	21	21q11.2	14659475	14766186	106711
89	BAC29_C11	2	2p25.1	10492610	10590770	98160
90	BAC31_I13	X	Xq28	153425442	153571163	145721
91	BAC31_D08	8	8p21.3	19642470	19742870	100400
92	BAC32_K13	11	11p15.4	8666663	8786590	119927
93	BAC32_O13	X	Xp22.33	2765440	2870620	105180
94	BAC32_O17	7	7q33	133509806	133617498	107692
95	BAC33_F13	6	6p22.3	18315035	18450791	135756
96	BAC33_I21	14	14q24.3	74967467	75157129	189662
97	BAC33_J04	22	22q13.33	48040938	48171581	130643
98	BAC33_J12	22	22q13.1	37746995	37847581	100586
99	BAC33_L19	1	1p34.3	38211821	38321568	109747
100	BAC33_M02	11	11p11.2	47180743	47267034	86291
101	BAC33_M04	4	4p12	47882923	47982318	99395
102	BAC33_O07	7	7q35	143013411	143120452	107041
104	BAC34_J07	12	12p13.31	6612013	6703619	91606
105	BAC34_L05	7	7p12.1	51129236	51234796	105560
106	BAC34_N19	4	4q25	111814201	111920266	106065
107	BAC34_E12	7	7p13	44245392	44373787	128395
108	BAC36_D16	21	21q21.3	29290016	29390241	100225
109	BAC36_D21	12	12p13.32	4279246	4365051	85805
110	BAC36_L05	17	17q25.3	73968909	74068330	99421
111	BAC36_M13	20	20p11.21	25153315	25327004	173689
112	BAC36_P09	17	17p12	12075681	12206843	131162
113	BAC36_J22	14	14q32.2	98940590	99085330	144740
114	BAC37_C21	19	19p13.3	4138679	4319053	180374
115	BAC37_F17	9	9q22.31	92461110	92568172	107062
117	BAC37_H09	8	8q21.3	88977252	89114076	136824
119	BAC37_K05	1	1p36.11-1p35.3	27615778	27811553	195775
120	BAC37_M17	21	21q22.3	42123870	42238218	114348
122	BAC38_N15	1	1p36.33-1p36.32	2234684	2320475	85791
123	BAC38_O07	17	17q24.2	64024792	64136383	111591
124	BAC39_F05	11	11q13.3	68979903	69057903	78000
125	BAC39_H16	X	Xp11.21	54653126	54787783	134657
127	BAC39_M13	X	Xp11.22	49540720	49647967	107247
128	BAC39_M24	6	6q21	112966579	113083885	117306
129	BAC39_N24	6	6q24.1	139983738	140070074	86336
130	BAC40_C05	15	15q21.1-15q21.2	47401864	47517734	115870
131	BAC40_E05	20	20p13	903641	1013699	110058
132	BAC40_F20	1	1q43	232961226	233052429	91203
133	BAC40_G01	22	22q12.1	25065778	25203490	137712
134	BAC40_N06	6	6p22.1	27945566	28035173	89607
135	BAC41_E02	13	13q34	109239716	109321640	81924
137	BAC41_L18	X	Xq26.2	133230545	133386795	156250
138	BAC42_C03	20	20q13.33	58985787	59088736	102949
139	BAC42_E17	17	17q22	50663488	50789103	125615
140	BAC42_H14	10	10q26.3	130579469	130655297	75828
141	BAC42_L03	12	12p11.21	30981470	31093765	112295
142	BAC42_O16	21	21q22.2	39026128	39173133	147005
143	BAC42_D19	7	7q22.1	98152863	98241637	88774
144	BAC42_P11	4	4q12	54642316	54746331	104015
145	BAC43_D09	X	Xq22.2	102794379	102889212	94833
146	BAC43_D10	X	Xq28	151839597	151939597	100000
147	BAC43_L14	X	Xp22.13	18412597	18508141	95544
148	BAC43_L23	13	13q13.1	31754912	31872832	117920
149	BAC43_M02	18	18p11.32	1480544	1589587	109043
150	BAC43_F22	20	20q12	37131011	37302395	171384
152	BAC44_G02	20	20p11.23	18601085	18711604	110519
153	BAC45_F02	3	3p26.3	275074	340032	64958
154	BAC45_L11	22	22q11.21	18114995	18236571	121576
155	BAC46_M08	X	Xp21.1	37298525	37386000	87475
156	BAC48_A12	19	19q13.43	62754007	62869443	115436
157	BAC49_J01	16	16p13.3	3231243	3366702	135459
158	BAC49_N19	17	17p13.3	410041	544893	134852
159	BAC49_P16	15	15q15.1	39456126	39558473	102347
160	BAC50_E06	2	2q14.3	128899690	128998359	98669
161	BAC50_H08	4	4p16.3	1782108	1914328	132220
162	BAC51_E18	18	18q23	71507255	71609447	102192
163	BAC51_F01	3	3p26.1	7716402	7826264	109862
164	BAC51_G06	10	10q11.23	52453664	52563528	109864
165	BAC51_H24	X	Xq24	119230121	119328113	97992
167	BAC51_F06	20	20q13.2	52365883	52589835	223952
168	BAC52_C20	6	6q25.2	153083923	153197201	113278
169	BAC52_F13	2	2p21	47516606	47628170	111564
170	BAC52_L18	Y	Yp11.2	9209827	9274263	64436
171	BAC52_H17	20	20q12	40226085	40340544	114459
172	BAC53_D06	1	1p22.1	92595347	92696452	101105
173	BAC53_E01	6	6q25.1	152384070	152557122	173052
174	BAC53_P23	5	5q35.3	179927281	180014330	87049
175	BAC54_J04	4	4q22.1	89079310	89176148	96838
176	BAC54_O09	16	16q24.2-16q24.3	87109389	87214242	104853
177	BAC55_F19	X	Xq28	149762533	149855343	92810
180	BAC56_C18	21	21q22.11	34149228	34329472	180244
181	BAC56_F05	4	4q35.2	188647933	188783195	135262
183	BAC56_I15	10	10q24.31	102011325	102097525	86200
184	BAC56_M01	6	6p21.33	30307270	30415509	108239
185	BAC57_A01	6	6p21.1	41983967	42085784	101817
186	BAC57_B10	17	17q12	30139479	30238238	98759
187	BAC57_E05	X	Xq22.1	100305726	100430550	124824
188	BAC57_M11	14	14q24.3	75480112	75596071	115959
189	BAC57_O05	17	17q11.2	28291615	28409374	117759
190	BAC227_D08	5	5q23.3	131812470	131906032	93562
191	BAC57_O15	8	8q21.13	82472151	82576400	104249
193	BAC58_E08	X	Xq23	110193820	110323586	129766
194	BAC58_J08	14	14q23.3	64635924	64763348	127424
195	BAC58_N16	3	3q22.2	136343068	136465514	122446
196	BAC59_B21	1	1p13.2	114444615	114553565	108950
198	BAC59_J18	22	22q13.2	39354228	39442240	88012
199	BAC59_K08	X	Xq12	66686887	66795408	108521
200	BAC59_M15	1	1q32.1	197990132	198118964	128832
201	BAC60_H19	17	17q24.3	67294615	67378624	84009
202	BAC60_J23	11	11p15.4	2811127	2898563	87436
203	BAC61_A07	7	7q11.21	65368191	65463277	95086
204	BAC61_O10	3	3q29	195757974	195873948	115974
205	BAC62_C09	10	10q25.2	111977214	112096769	119555
206	BAC62_N08	X	Xq23	114709426	114812154	102728
207	BAC62_J14	7	7p21.1	18441437	18519709	78272
208	BAC62_N06	7	7p21.1	19195464	19310497	115033
209	BAC63_E12	18	18q21.33	59411277	59498932	87655
210	BAC63_F14	5	5p15.33	1383510	1478460	94950
211	BAC63_J12	21	21q22.11	31922911	32043005	120094
212	BAC63_L12	19	19p13.12	15173139	15211460	38321
213	BAC63_N08	2	2q14.3	127812796	127940497	127701
214	BAC64_I15	11	11q23.3	117779003	117881270	102267
215	BAC65_B13	2	2q12.2	106008168	106120775	112607
216	BAC65_F13	17	17q21.2	35990636	36087676	97040
217	BAC65_N02	21	21q22.12	34804728	34907915	103187
218	BAC65_N13	19	19p13.3	3672376	3784562	112186
219	BAC66_I09	17	17q23.2	56821323	56903614	82291
220	BAC67_I12	4	4p16.3	1870432	1978160	107728
222	BAC67_N20	7	7q32.3	131808462	131905322	96860
223	BAC68_H03	5	5q35.2	175098647	175192247	93600
224	BAC68_N12	17	17q12	34986660	35081338	94678
225	BAC68_E24	12	12q24.32	128059316	128154746	95430
227	BAC69_K17	14	14q32.33	105775298	105892071	116773
228	BAC69_J21	2	2p12	82616463	82707368	90905
229	BAC69_L20	4	4q31.1	141066195	141183875	117680
230	BAC70_M18	10	10p15.3	543426	636858	93432
233	BAC72_G18	X	Xp22.2	12717312	12799782	82470
235	BAC72_N10	20	20q13.2	52104501	52199968	95467
237	BAC72_M15	2	2q37.2	235415660	235501671	86011
238	BAC73_C03	22	22q13.31	46258168	46344053	85885
239	BAC73_G13	22	22q11.21	18054166	18133815	79649
240	BAC73_P04	2	2q33.1	202039873	202133439	93566
241	BAC74_E06	3	3q28	190590859	190689781	98922
242	BAC75_B14	19	19p13.3	3128221	3239610	111389
243	BAC75_E17	11	11q13.3-11q13.4	69888330	70001181	112851
244	BAC75_G11	4	4q12	55773779	55869651	95872
245	BAC75_H16	20	20p11.23	20304948	20413647	108699
246	BAC75_J03	7	7p14.3-7p14.2	34654924	34752005	97081
247	BAC75_I24	20	20q13.12	42017454	42103719	86265
248	BAC75_N17	2	2q37.1	233293485	233394492	101007
249	BAC76_D18	2	2p25.1	10500851	10592674	91823
251	BAC76_N02	8	8q24.23-8q24.3	139943269	140065039	121770
252	BAC78_A19	8	8p23.3	318242	432847	114605
253	BAC78_B10	1	1p22.3	85373918	85493799	119881
255	BAC78_L06	22	22q13.31	45002973	45160856	157883
256	BAC78_D10	19	19q13.31	48847957	48958625	110668
258	BAC79_G17	7	7q33	134547824	134658492	110668
259	BAC80_C03	1	1p36.13	15951131	16136519	185388
260	BAC80_E04	21	21q22.3	44983686	45093997	110311
261	BAC80_H11	3	3p21.31	51228667	51351515	122848
262	BAC80_J09	Y	Yq11.222-Yq11.223	21032006	21166073	134067
263	BAC80_L11	2	2q22.1	141030570	141117321	86751
264	BAC81_K08	20	20p12.1	16122992	16211808	88816
265	BAC81_O02	10	10q25.2	114062718	114180801	118083
266	BAC81_O19	10	10q26.11	121249041	121343131	94090
267	BAC81_F02	1	1p31.3	64092926	64217668	124742
268	BAC81_H13	6	6q11.1	62389771	62475518	85747
269	BAC81_M07	20	20p12.1	15275392	15402309	126917
270	BAC82_B17	17	17q25.3	77421114	77531162	110048
271	BAC82_F19	21	21q22.11-21q22.12	34573012	34749878	176866
272	BAC82_K12	10	10q26.13	123908194	123986437	78243
273	BAC82_C10	11	11p15.2	13722947	13829432	106485
274	BAC82_L19	7	7q36.3	157074109	157198890	124781
275	BAC82_N23	3	3p14.3	54587688	54708033	120345
276	BAC83_I19	5	5q15	95730336	95833342	103006
277	BAC84_D23	17	17q21.31	39273639	39384825	111186
278	BAC84_F11	9	9q21.13	74871186	74979706	108520
279	BAC84_G20	17	17q21.1	35255467	35404793	149326
280	BAC84_I22	4	4p14	37958377	38082092	123715
281	BAC84_P12	2	2q33.3	208151025	208264631	113606
282	BAC85_A21	X	Xq25	122820229	122907201	86972
283	BAC85_D22	7	7p11.2	55849688	55943056	93368
284	BAC85_D12	2	2p25.3	2499051	2615322	116271
285	BAC86_G04	9	9p21.2	27191289	27277278	85989
286	BAC86_N04	6	6p24.3	7612556	7755856	143300
287	BAC88_B12	12	12p12.3	15790554	15865384	74830
288	BAC88_C08	17	17p13.1	7435900	7531312	95412
290	BAC88_N11	21	21q22.3	45750459	45902310	151851
291	BAC88_B15	11	11p15.3	11732121	11892191	160070
293	BAC88_N19	21	21q22.2	40235033	40334235	99202
294	BAC89_J08	X	Xp22.11	24282544	24370461	87917
295	BAC89_H17	5	5q34-5q35.1	168327746	168431927	104181
296	BAC90_A08	1	1p36.22	11126510	11274841	148331
297	BAC90_G19	22	22q12.3	32218134	32325786	107652
299	BAC90_L23	X	Xq28	153723436	153810579	87143
300	BAC90_M07	6	6p21.31	35443974	35546784	102810
301	BAC90_P15	8	8q21.3	91034556	91126002	91446
302	BAC91_E18	17	17q12	30874203	31010438	136235
303	BAC92_E04	1	1q44	242047811	242205856	158045
304	BAC92_N23	1	1p34.3	36521516	36629974	108458
305	BAC92_I06	6	6p21.2	37575035	37693124	118089
306	BAC93_C13	18	18q21.33	59145474	59228419	82945
307	BAC94_G17	21	21q22.3	43323742	43451197	127455
308	BAC96_B05	X	Xp22.11	23869114	23960885	91771
309	BAC96_C04	21	21q22.3	43846177	43955556	109379
310	BAC96_K03	7	7q22.1	103268543	103384525	115982
311	BAC96_K10	20	20p12.1	17361055	17473520	112465
312	BAC96_L08	19	19p13.3	241161	322044	80883
313	BAC97_H10	6	6p21.32	33212220	33348242	136022
314	BAC97_I05	11	11p13	34595533	34688310	92777
315	BAC97_D05	10	10q26.2	129674132	129802417	128285
316	BAC97_H04	6	6q16.3	102540065	102673712	133647
317	BAC99_G21	2	2p24.3	15084954	15171486	86532
318	BAC100_A11	8	8q24.22	134015801	134112126	96325
319	BAC100_M24	6	6p21.32	32202052	32297866	95814
320	BAC100_N11	7	7q31.1	107153554	107304337	150783
321	BAC101_B24	11	11q12.2	60450694	60561126	110432
322	BAC101_G17	16	16q24.3	88335685	88417635	81950
323	BAC101_I16	1	1p36.33	1519493	1727929	208436
324	BAC102_F24	4	4q21.21	81698310	81780025	81715
325	BAC102_M10	15	15q25.3	86211440	86343358	131918
326	BAC103_A22	X	Xq23	114812062	114817226	5164
327	BAC103_C23	7	7q32.1	128191475	128277901	86426
328	BAC103_I04	2	2q11.2	99884752	100002179	117427
329	BAC103_P05	6	6q22.1	117848176	117948232	100056
330	BAC104_F07	6	6p21.32	32187064	32297815	110751
331	BAC104_G21	5	5p15.33	2392863	2501119	108256
332	BAC104_M09	9	9q21.13	72781879	72871681	89802
333	BAC106_B08	2	2q21.2	134672637	134797584	124947
334	BAC106_B15	15	15q24.1	70609648	70690998	81350
335	BAC106_B16	10	10q24.1	99105334	99203123	97789
336	BAC106_G05	17	17q12	34027224	34206884	179660
337	BAC106_H08	18	18p11.31	6097509	6188260	90751
338	BAC106_L05	8	8q12.1	56956524	57051084	94560
339	BAC106_A14	2	2q33.3	207154450	207244413	89963
340	BAC107_B02	12	12p12.1	22813695	22905685	91990
341	BAC107_H04	3	3p14.2	60506496	60606709	100213
342	BAC108_H02	1	1p34.1	45002187	45103860	101673
343	BAC108_J10	9	9q34.13-9q34.2	132882635	133035826	153191
344	BAC109_E03	20	20p13	3510522	3607861	97339
345	BAC109_E20	21	21q22.3	41449006	41571905	122899
346	BAC109_H04	5	5p13.2	36099968	36202225	102257
347	BAC109_M23	1	1q31.1	183060554	183199168	138614
348	BAC109_M19	3	3p14.1	64300928	64397904	96976
349	BAC110_F03	10	10q23.31	89609370	89694954	85584
350	BAC110_G13	9	9q34.3	135297194	135440871	143677
351	BAC111_D04	5	5q34	164064918	164190875	125957
352	BAC111_I02	18	18q21.1	45976660	46075242	98582
354	BAC112_A18	11	11p13	32290929	32405420	114491
356	BAC112_K01	7	7p21.1	19699267	19784933	85666
357	BAC113_H03	16	16p12.1	24149484	24270115	120631
358	BAC113_K09	6	6p22.2	26003816	26113404	109588
359	BAC113_P08	8	8q24.22	134244482	134344849	100367
360	BAC114_F11	1	1p21.2	101189768	101290323	100555
362	BAC115_I13	12	12q13.2	54222498	54381573	159075
363	BAC115_N23	14	14q32.2	99777311	99902885	125574
365	BAC116_D07	11	11q13.5	75229902	75330700	100798
366	BAC116_I13	5	5q31.2	137529743	137661308	131565
367	BAC116_L03	10	10p13	16561088	16660299	99211
368	BAC116_P17	6	6p21.2	37225240	37307783	82543
369	BAC116_P06	2	2q36.1	223510663	223612912	102249
370	BAC117_D15	11	11p15.1	18365065	18489579	124514
371	BAC117_H13	21	21q22.12	34835236	34965423	130187
372	BAC117_I18	8	8p21.1	28628117	28710110	81993
373	BAC117_L08	13	13q21.33	71082793	71171884	89091
374	BAC117_O07	X	Xp11.4	37964811	38041813	77002
375	BAC117_O17	2	2q33.3	206926972	207017957	90985
376	BAC117_E10	3	3p14.3	55804200	55914171	109971
377	BAC118_A06	9	9q34.11	128609616	128707940	98324
378	BAC118_H14	1	1q42.2	228939304	229096470	157166
379	BAC118_L05	X	Xp21.1	32350731	32459646	108915
380	BAC118_O22	2	2p16.3	47857660	47957271	99611
381	BAC119_F08	14	14q24.3	74971969	75062216	90247
382	BAC119_D15	3	3q28	191504059	191580590	76531
383	BAC119_I19	5	5q13.3	74489531	74611584	122053
384	BAC120_A16	6	6q13	70761891	70871507	109616
385	BAC120_B11	4	4p16.3	1099886	1204512	104626
386	BAC120_C22	18	18q21.1	48101650	48210260	108610
387	BAC120_E18	7	7q35	143364017	143392671	28654
388	BAC120_F15	1	1p35.3	28068722	28145189	76467
389	BAC120_O18	11	11q22.3	107555786	107675965	120179
390	BAC120_P19	2	2q11.2	96683223	96778591	95368
391	BAC121_J23	12	12p12.1	26191049	26316538	125489
392	BAC121_O09	11	11q24.2	126900653	127007264	106611
393	BAC121_P18	6	6q27	170486745	170600377	113632
394	BAC122_B18	17	17p13.3	2460734	2575768	115034
395	BAC122_G07	2	2p16.1	60993615	61093725	100110
397	BAC122_I18	11	11q13.1	64569369	64660734	91365
398	BAC122_J17	22	22q11.21	19501172	19658740	157568
399	BAC122_M06	X	Xp22.2	15439233	15526040	86807
400	BAC122_O04	22	22q13.2	41643250	41822589	179339
401	BAC123_I23	1	1q21.1	142864830	142960325	95495
402	BAC123_J22	13	13q34	110099833	110191630	91797
403	BAC123_P03	X	Xq28	152500696	152629963	129267
404	BAC123_K15	5	5q33.2-5q33.3	155581579	155686264	104685
405	BAC124_B01	1	1p35.1	32289089	32397566	108477
406	BAC124_O23	1	1q25.1-1q25.2	172740118	172826048	85930
407	BAC125_G19	3	3q21.2	126281493	126385535	104042
408	BAC125_H18	2	2p11.2	84173982	84298347	124365
409	BAC125_M06	9	9q34.12-9q34.13	130862779	131000039	137260
410	BAC125_M17	9	9p13.3	35102021	35198747	96726
411	BAC126_A01	5	5q21.3	106596262	106704964	108702
412	BAC126_D02	Y	Yq11.221	18634292	18791017	156725
413	BAC127_H20	1	1p13.3	110170722	110264958	94236
414	BAC127_L04	18	18q11.2	18835458	18964340	128882
415	BAC127_C14	7	7q32.1	125913130	126035071	121941
416	BAC128_J04	11	11q13.1-11q13.2	65515935	65629948	114013
417	BAC128_O05	1	1q42.13	225946922	226061763	114841
418	BAC128_C03	3	3q22.3	138840765	138940553	99788
419	BAC129_A04	6	6q24.2	144259499	144349138	89639
421	BAC129_C01	3	3q23	144066986	144202385	135399
422	BAC129_J17	6	6q23.2	133565813	133655653	89840
423	BAC129_E06	5	5p15.1	17320947	17415422	94475
424	BAC130_H19	9	9q33.2	122042447	122127095	84648
425	BAC130_J22	19	19q13.33-19q13.41	55997305	56086621	89316
426	BAC130_L05	17	17q21.2	37635134	37722627	87493
427	BAC131_E23	6	6p22.1	28938806	29029850	91044
428	BAC131_L06	22	22q13.31	45316400	45438535	122135
429	BAC132_A12	Y	Yq11.223	22359301	22407467	48166
430	BAC132_D18	17	17p13.3	668380	778474	110094
431	BAC132_A05	20	20p12.1	16962263	17055819	93556
433	BAC133_G08	17	17q23.2	53661827	53758628	96801
434	BAC133_K20	9	9p24.1	5015695	5132648	116953
435	BAC133_M03	1	1p36.12	21721405	21821011	99606
436	BAC133_H24	3	3q25.1	152434704	152592234	157530
437	BAC134_B22	1	1q44	240466298	240566682	100384
438	BAC135_D20	22	22q11.21	18250876	18337044	86168
439	BAC135_N09	X	Xq25	128876473	128967963	91490
440	BAC135_L06	5	5p15.2	11432560	11516989	84429
441	BAC135_P04	5	5q11.2	56385786	56495187	109401
442	BAC137_H11	17	17q11.2	26658509	26758443	99934
443	BAC137_N18	2	2p23.1	31408229	31496981	88752
444	BAC138_F17	15	15q24.1	72931775	73014244	82469
445	BAC139_D05	7	7p21.2	13690444	13778407	87963
446	BAC139_G10	1	1q42.12	221861095	221957123	96028
447	BAC139_P13	X	Xq28	151544018	151641671	97653
448	BAC139_K10	7	7p15.1	29320743	29421911	101168
450	BAC141_I18	5	5q23.3	131391734	131468324	76590
451	BAC141_J03	11	11q23.3	118635553	118737977	102424
452	BAC141_N19	1	1p36.32	3583130	3683548	100418
453	BAC141_F01	21	21q22.2	38646367	38742618	96251
454	BAC142_B19	13	13q12.3	28003119	28075040	71921
455	BAC142_E13	9	9q34.2	133212208	133273794	61586
456	BAC142_G12	16	16p13.3	516842	617456	100614
457	BAC142_G14	1	1p32.3	55666602	55766746	100144
458	BAC142_J05	10	10p11.22	33120683	33248496	127813
459	BAC142_N17	14	14q32.33	103269721	103277984	8263
460	BAC143_A19	22	22q12.1	27639138	27747283	108145
461	BAC143_A21	5	5q32	149467995	149561467	93472
462	BAC143_G12	9	9q33.3	126299647	126387016	87369
463	BAC143_H17	12	12p11.21	31017519	31100036	82517
465	BAC143_E05	2	2p21	46078878	46188089	109211
466	BAC143_E21	20	20p12.2	9192646	9291318	98672
467	BAC144_H12	18	18q21.1	46768349	46866158	97809
468	BAC144_K18	11	11q13.5	75999124	76120366	121242
469	BAC144_N12	16	16q22.1	67959370	68054907	95537
470	BAC144_A07	2	2p12	79647243	79728756	81513
471	BAC145_A03	16	16q12.2	54917813	55011322	93509
472	BAC145_C09	13	13q22.3	77366759	77442286	75527
473	BAC145_D16	22	22q13.2	39438639	39582874	144235
474	BAC145_H13	2	2p22.1	40424261	40526238	101977
475	BAC145_K01	21	21q22.3	42268090	42359313	91223
476	BAC145_L06	2	2p13.2	71834801	71919601	84800
477	BAC145_N24	8	8p23.1	11652668	11739060	86392
478	BAC145_L15	7	7q11.22	67797491	67882579	85088
479	BAC146_F01	19	19q13.2	45387826	45488624	100798
480	BAC146_F07	2	2p23.3	24133444	24249738	116294
481	BAC146_G09	1	1p35.2	31769486	31852329	82843
482	BAC147_A07	6	6p22.2	26198405	26293622	95217
483	BAC147_A13	21	21q22.3	46731263	46842070	110807
484	BAC147_N01	15	15q24.1	72736995	72851443	114448
485	BAC147_N13	Y	Yq11.223	21831283	21979895	148612
486	BAC149_E07	11	11q13.2	65695952	65804356	108404
488	BAC150_J01	3	3q12.2	101889237	101963857	74620
489	BAC151_A17	7	7p13	44209420	44304501	95081
490	BAC152_C16	3	3q13.12	109209306	109346648	137342
491	BAC152_G18	16	16p13.11	14873298	14958798	85500
492	BAC153_J20	X	Xp22.2	9630207	9655953	25746
493	BAC154_E03	10	10q26.13	123319117	123421797	102680
494	BAC154_G23	3	3p25.3	8485594	8637602	152008
495	BAC154_K23	22	22q13.1	37863438	38012358	148920
496	BAC154_P04	Y	Yq12	57527365	57618776	91411	V
497	BAC155_B10	13	13q33.1	102257464	102352726	95262
499	BAC155_L08	12	12p13.33	457779	579598	121819
500	BAC155_O07	21	21q22.3	44522158	44612290	90132
501	BAC155_K05	20	20p12.3	8707473	8797775	90302
502	BAC156_P13	3	3q22.1	134902644	135001970	99326
503	BAC156_D05	3	3p24.3-3p24.2	23728529	23834371	105842
504	BAC157_C20	1	1q23.3	161425433	161503265	77832
505	BAC157_F12	8	8q22.3	102513356	102619661	106305
506	BAC157_G20	6	6p21.33	31724904	31821293	96389
507	BAC157_J18	13	13q13.1	31598506	31708138	109632
508	BAC157_P13	14	14q12	30885368	30995954	110586
509	BAC158_A23	4	4q35.2	189914200	190025526	111326
510	BAC158_L17	11	11q23.3	118717431	118800461	83030
511	BAC158_N08	Y	Yp11.2	7176966	7238795	61829
512	BAC158_N18	13	13q12.2	27609329	27711579	102250
513	BAC161_A19	5	5q23.3	131920272	132030874	110602
514	BAC161_F18	22	22q13.1	37424796	37552324	127528
515	BAC161_H20	7	7p14.3	31561924	31661633	99709
516	BAC161_K04	5	5p13.2	37865921	37963009	97088
518	BAC161_N14	22	22q12.1	26715542	26846408	130866
519	BAC162_E14	19	19q13.12	42500142	42612048	111906
520	BAC162_J04	19	19q13.2	45952152	46028943	76791
521	BAC162_J22	1	1p34.2	39851178	39934930	83752
522	BAC162_K04	19	19q13.2	44526161	44654176	128015
523	BAC162_L24	12	12q24.31	120771660	120852259	80599
524	BAC162_P10	4	4q33-4q34.1	172280965	172371997	91032
525	BAC162_J19	6	6p12.1	56323683	56441724	118041
526	BAC164_J21	12	12q23.2	101306581	101405942	99361
527	BAC165_H02	4	4q12	54920599	55018630	98031
528	BAC165_K17	3	3p25.2	12356370	12457968	101598
529	BAC165_O12	19	19q13.41	57215234	57306170	90936
530	BAC166_A05	5	5q13.2	68732868	68845268	112400
532	BAC166_F20	2	2p22.3	36014243	36098962	84719
533	BAC166_K19	X	Xp22.2	11061935	11146529	84594
534	BAC167_G16	10	10q26.2	129681928	129760366	78438
535	BAC167_H05	11	11p11.2	44478105	44610477	132372
536	BAC167_F05	6	6q16.2	99645510	99739237	93727
537	BAC167_F11	18	18p11.22	10702426	10800056	97630
539	BAC168_A15	12	12q24.22	115764966	115832509	67543
540	BAC168_C19	1	1q44	239878997	239980598	101601
541	BAC168_H24	19	19q13.33	54081449	54161742	80293
542	BAC168_M02	5	5q23.1	115297048	115401968	104920
543	BAC168_N13	8	8p11.21	42008645	42126278	117633
544	BAC168_P16	12	12p12.1	22959267	23048420	89153
545	BAC169_F05	10	10q21.3	69823691	69929799	106108
546	BAC169_J07	7	7q21.3	93598542	93686496	87954
547	BAC170_F13	22	22q11.22-22q11.23	21764974	21893847	128873
549	BAC170_J09	3	3p13	72935160	73010167	75007
550	BAC170_J12	Y	Yq11.223	24130090	24213922	83832
551	BAC170_L05	X	Xq21.1	76949016	77037106	88090
552	BAC170_L14	X	Xq26.3	136279905	136389067	109162
553	BAC170_P07	X	Xq28	152911444	152994495	83051
554	BAC171_D10	7	7q36.3	155041033	155131072	90039
555	BAC171_F11	X	Xq28	153240560	153369943	129383
556	BAC173_F07	3	3q25.2	156280154	156393400	113246
557	BAC173_G12	11	11q24.3	129751529	129853197	101668
558		22	22q11.21	17152973	17227814	74841
559	BAC173_O07	3	3q28	193504877	193613844	108967
560	BAC174_C09	6	6p12.3	46990891	47054398	63507
561	BAC176_A16	X	Xp11.3-Xp11.23	47189451	47323299	133848
563	BAC176_J17	10	10p15.3	608202	730895	122693
564	BAC176_M06	9	9q34.3	137053672	137142502	88830
565	BAC176_E04	5	5q34	166893552	166990824	97272
566	BAC177_F04	20	20q12	40307962	40411028	103066
567	BAC177_G04	3	3q23	141041232	141161414	120182
568	BAC178_H02	5	5q21.3	108281761	108351354	69593
569	BAC178_M23	6	6p25.3	327990	435244	107254
571	BAC180_C01	1	1p36.22	11708577	11813371	104794
572	BAC180_G12	22	22q13.1	37858780	37963977	105197
573	BAC181_L23	13	13q14.2	47742054	47877027	134973
574	BAC182_I05	21	21q22.11	33763147	33831935	68788
575	BAC182_L10	15	15q14	37528611	37611991	83380
576	BAC182_P03	X	Xq13.1	71246370	71358921	112551
577	BAC183_P06	20	20q11.21	30814998	30896811	81813
578	BAC183_D06	19	19q13.31	48847951	48996208	148257
579	BAC183_P10	6	6p21.1	44003874	44086387	82513
580	BAC184_K14	16	16p13.3	74416	167153	92737
581	BAC185_A10	22	22q11.21	16585543	16703216	117673
582		11	11q23.1	111202311	111287709	85398
583	BAC185_G10	11	11p15.4	8908581	9015382	106801
584	BAC185_L04	11	11q13.1	64315737	64458151	142414
585	BAC185_D04	2	2p11.2	84862613	84945884	83271
586	BAC185_E15	7	7q21.3	95221628	95311280	89652
587	BAC185_O16	5	5q11.2	55750361	55833834	83473
588	BAC186_J15	4	4q32.2	163211116	163317152	106036
589	BAC186_N19	10	10q25.3	115710614	115783109	72495
590	BAC187_A04	15	15q21.2	49208466	49335359	126893
591	BAC188_D23	12	12p13.31	6175040	6283896	108856
592	BAC189_F08	22	22q13.31	42768453	42883673	115220
593	BAC189_L05	2	2q35	215388233	215504585	116352
594	BAC189_F17	1	1p31.1	82991130	83068439	77309
595	BAC189_K20	6	6p21.1	44418010	44539456	121446
596	BAC190_E09	18	18q21.33	59048259	59145529	97270
597	BAC190_J11	21	21q11.2	14989500	15073525	84025
598	BAC190_O21	22	22q13.1	37326275	37417963	91688
600	BAC191_F16	16	16p12.1	23327927	23427566	99639
601	BAC191_G18	22	22q12.2	28157618	28257059	99441
602	BAC192_L06	19	19p13.11	18500884	18570634	69750
603	BAC192_N22	4	4p16.3	1200633	1310607	109974
604	BAC193_A18	10	10q21.2-10q21.3	64169762	64250581	80819
605	BAC193_H13	20	20q13.13	48463242	48565618	102376
606	BAC193_I07	10	10q21.2	61273408	61351175	77767
607	BAC193_J11	8	8q24.3	145648976	145759405	110429
608	BAC193_N03	19	19p13.2	11296360	11423757	127397
609	BAC193_N18	22	22q11.23	22663616	22778713	115097
610	BAC193_O02	17	17q21.31	38440385	38518325	77940
611	BAC193_P15	11	11p15.4	3764639	3875204	110565
612	BAC194_K10	Y	Yq11.23	26009201	26141046	131845
613	BAC195_B24	17	17p13.1	7005495	7170109	164614
614	BAC195_G10	17	17q21.2	35725837	35829916	104079
616	BAC195_K21	11	11q12.3	62039021	62105535	66514
617	BAC196_J04	22	22q12.3	31510139	31604216	94077
618	BAC197_D09	11	11q12.2	60669676	60731769	62093
619	BAC197_J09	15	15q24.1	72737037	72849609	112572
620	BAC197_N21	15	15q14	33821299	33942179	120880
622	BAC198_H13	10	10p14	8042743	8150476	107733
623	BAC199_B07	7	7p15.3	22475670	22569732	94062
624	BAC199_I14	22	22q11.23	24009535	24110158	100623
625	BAC199_J09	3	3q22.1	133459861	133551721	91860
626	BAC199_L02	13	13q12.11	19533029	19657706	124677
627	BAC199_P22	8	8q24.11-8q24.12	119131103	119219346	88243
629	BAC19_A04	22	22q12.3	34503119	34614981	111862
630	BAC200_J07	5	5q33.1	151077914	151190273	112359
632	BAC200_M11	22	22q13.1	37552233	37646529	94296
633	BAC202_D18	3	3p22.2	39440770	39519456	78686
634	BAC202_P14	7	7q31.2	115972301	116066546	94245
635	BAC203_A08	2	2q21.3	136759355	136847338	87983
636	BAC203_B21	21	21q22.11	33492595	33593022	100427
637	BAC203_M13	21	21q22.12	35059552	35134027	74475
638	BAC204_A05	20	20q11.21	30814991	30904303	89312
640	BAC206_J21	3	3p21.31	45606973	45706966	99993
641	BAC207_B17	21	21q22.3	45471756	45579322	107566
643	BAC209_C17	12	12q14.1	56466343	56573846	107503
644	BAC209_G19	2	2p14	65216568	65350566	133998
645	BAC209_I17	X	Xq22.1	100807514	100904948	97434
646	BAC209_I22	5	5p13.2	34904790	35013467	108677
647	BAC209_K05	3	3p14.3	55435543	55530906	95363
648	BAC209_K24	21	21q22.3	45096001	45190483	94482
649	BAC209_P14	22	22q11.22-22q11.23	21768663	21855405	86742
650	BAC210_D05	18	18p11.21	13026839	13116700	89861
651	BAC211_D16	5	5q23.3	131830549	131912982	82433
652	BAC211_I10	17	17q21.2	38021135	38160986	139851
653	BAC211_I16	X	Xq21.32	92661213	92757714	96501
654	BAC213_C09	21	21q22.13	38109963	38209373	99410
655	BAC213_I18	3	3q27.3-3q28	189468188	189605594	137406
656	BAC214_I01	4	4q12	57604869	57751616	146747
657	BAC214_M20	X	Xq27.1	137962666	138050021	87355
659	BAC215_G20	14	14q32.13	95169775	95252390	82615
660	BAC215_J18	1	1p34.2	40031580	40152834	121254
661	BAC215_M07	3	3q26.2	170262167	170348443	86276
662	BAC215_N06	1	1q23.1	153536149	153623187	87038
664	BAC217_J07	17	17q12	34989529	35061486	71957
666	BAC217_M07	12	12q13.12	47563556	47681443	117887
667	BAC217_M14	7	7q11.21	65371711	65463288	91577
668	BAC217_O23	8	8q21.12	79843580	79919428	75848
669	BAC218_E11	10	10q26.13	123194382	123298593	104211
670	BAC218_F21	8	8p23.3	250609	352706	102097
671	BAC218_K17	3	3p21.31	50275594	50410368	134774
672	BAC218_N01	7	7p15.2	26941607	27053147	111540
673	BAC219_C01	6	6p21.33	31766448	31837724	71276
674	BAC219_F22	11	11p15.4	6504551	6628018	123467
675	BAC219_K02	22	22q12.2	30000416	30121279	120863
676	BAC219_N21	2	2q14.3	128668411	128762353	93942
677	BAC220_G02	11	11q13.3	69118585	69195602	77017
678	BAC220_M15	13	13q13.2	33581796	33670368	88572
679	BAC220_P13	15	15q11.2	22521776	22601844	80068
680	BAC221_C05	17	17q11.2	26576176	26663266	87090
681	BAC221_I19	9	9q22.32	95209783	95324238	114455
682	BAC221_K10	7	7q34	141642550	141769831	127281
683	BAC221_N20	12	12q21.33	90992554	91092554	100000
684	BAC221_F17	7	7p13	45867772	45954473	86701
685	BAC221_K14	4	4q27	121769575	121871985	102410
686	BAC222_E18	10	10q24.32	103450964	103545602	94638
688	BAC222_N17	14	14q12	25953278	26052355	99077
689	BAC222_P07	5	5q23.3	131327105	131419110	92005
690	BAC222_P21	15	15q21.2	49221362	49333351	111989
691	BAC222_A06	11	11p13	34476701	34543633	66932
692	BAC222_F09	11	11q13.5	75920820	76006276	85456
693	BAC223_A15	19	19q13.43	61946713	62037164	90451
694	BAC223_O05	10	10q26.13	124387095	124470972	83877
695	BAC224_C15	9	9q34.3	137253627	137327852	74225
696	BAC226_J16	7	7q11.23	76197403	76298292	100889
697	BAC227_N14	1	1p13.2	112744575	112834619	90044
698	BAC228_A01	6	6q22.31	121740949	121851696	110747
699	BAC228_L09	11	11q13.1	63831804	63913922	82118
700	BAC229_K08	22	22q12.2	27941319	28020529	79210
701	BAC229_P17	4	4q25	111554098	111630394	76296
703	BAC230_I10	X	Xp22.13	18816689	18917983	101294
704	BAC230_M11	3	3p21.31	44953560	45051336	97776
705	BAC230_P11	1	1p36.33	1463003	1713109	250106
706	BAC230_O24	5	5p13.1	41247720	41326203	78483
707	BAC231_E18	15	15q26.1	88125742	88208630	82888
709	BAC232_G07	13	13q34	113034939	113108935	73996
710	BAC232_G16	14	14q32.33	105821282	105907511	86229
711	BAC232_J22	12	12q15	67483810	67571117	87307
712	BAC232_M13	2	2q35	220224951	220358663	133712
713	BAC232_N06	3	3p21.31	50275628	50410368	134740
714	BAC232_P08	4	4q27	124082888	124209390	126502
715	BAC232_L16	2	2q21.2	133019328	133100442	81114
716	BAC232_P13	7	7q31.1	107865835	107957971	92136
717	BAC233_H20	3	3p21.2	51425031	51508332	83301
718	BAC233_N08	X	Xq27.2	140039019	140121625	82606
719	BAC233_P09	14	14q31.1	80967934	81104041	136107
720	BAC233_P12	9	9q34.2	133550226	133665539	115313
721	BAC233_C05	19	19q13.32	50661446	50753078	91632
722	BAC234_L21	12	12q15	67299347	67386331	86984
723	BAC235_D20	13	13q14.2	49390058	49504390	114332
724	BAC235_E11	22	22q11.21	19372289	19502525	130236
725	BAC235_K22	1	1q23.1-1q23.2	155819334	155912923	93589
726	BAC236_A07	6	6p21.1	43172658	43258233	85575
727	BAC236_B24	6	6q23.3	135525191	135601870	76679
728	BAC236_J05	1	1p36.11	25879420	25966136	86716
730	BAC236_E23	15	15q21.2	49368348	49471827	103479
731	BAC237_C10	14	14q21.3	49623833	49711726	87893
732	BAC237_N24	5	5q15	92958955	93067310	108355
733	BAC237_F09	3	3p14.3	57292329	57392329	100000
734	BAC237_J04	5	5p15.1	15830383	15952692	122309
735	BAC237_O10	7	7q32.1	127141038	127228188	87150
736	BAC238_J21	22	22q13.2	41404200	41520351	116151
737	BAC238_G23	7	7q33	132942900	133030425	87525
738	BAC239_I12	14	14q11.2	21362607	21447650	85043
739	BAC239_N12	19	19q13.31	48749433	48848037	98604
740	BAC239_E02	20	20q12	38299123	38390449	91326
741	BAC239_O18	2	2p24.1	19220496	19353876	133380
745	BAC240_E16	22	22q12.3	35031326	35153350	122024
746	BAC241_H11	5	5p13.1	39395522	39489697	94175
747	BAC241_H18	18	18q21.1	45852641	45931513	78872
748	BAC241_O06	3	3p21.1	52375570	52482946	107376
749	BAC241_P15	3	3p25.3	9548593	9694647	146054
750	BAC241_C13	11	11q13.4	72964092	73053661	89569
751	BAC241_H14	11	11q13.3	68300923	68407092	106169
752	BAC242_O02	15	15q13.3	29082646	29169362	86716
753	BAC242_P14	19	19p13.2	10175587	10260886	85299
754	BAC243_L13	10	10p13-10p12.33	17214326	17302526	88200
755	BAC243_N21	3	3q29	198213393	198290411	77018
756	BAC244_H22	10	10q24.32	104565147	104660701	95554
757	BAC244_N11	17	17q11.2	24070908	24183643	112735
758	BAC245_F15	10	10q26.13	124078935	124164480	85545
760	BAC246_C01	16	16p11.2	30968980	31105631	136651
761	BAC246_J06	19	19p13.11	18074707	18177652	102945
762	BAC246_A19	6	6q21	108568947	108658714	89767
763	BAC246_J21	4	4p16.3	1036288	1137719	101431
764	BAC247_B11	X	Xq26.3	134986003	135086310	100307
765	BAC247_C06	3	3q21.3	130025031	130111378	86347
766	BAC247_C10	12	12p11.22	27906491	27986676	80185
767	BAC247_H12	4	4q27	123643039	123736316	93277
768	BAC247_K09	20	20p12.2	10566034	10663037	97003
769	BAC247_M15	X	Xp11.21	54934560	55010102	75542
770	BAC247_M21	8	8p11.21	42209906	42282498	72592
771	BAC247_M13	6	6p22.3	16464950	16549266	84316
772	BAC247_P10	19	19p13.2	7723347	7822415	99068
773	BAC248_E20	22	22q13.33	49224489	49326661	102172
774	BAC248_E22	18	18q21.2	50007254	50091141	83887
775	BAC248_F14	8	8q24.12	120490167	120603836	113669
776	BAC248_M08	14	14q31.1	80562798	80644598	81800
777	BAC248_P18	11	11p12	40185925	40270987	85062
778	BAC249_C23	21	21q21.3	27101765	27203594	101829
779	BAC249_F13	19	19q13.2	46383348	46477046	93698
780	BAC249_I07	1	1q23.3	157449158	157547763	98605
781	BAC249_P17	6	6p21.33	30009130	30086629	77499
782	BAC250_C10	11	11q24.2	124783386	124876359	92973
783	BAC250_J11	10	10p12.31	21851127	21947238	96111
784	BAC251_G19	18	18q21.2	49960507	50064057	103550
785	BAC252_B16	10	10q25.3	117832593	117941146	108553
786	BAC252_B21	2	2p23.2	29728278	29877790	149512
787	BAC252_G23	11	11p15.4	10546013	10664576	118563
788	BAC252_I22	16	16p13.3	2066789	2157976	91187
789	BAC252_K02	11	11p15.4	2846299	2973518	127219
790	BAC252_M17	12	12p13.33	842549	1009640	167091
801	BAC1_B12	7	7q31.1	113838446	114002855	164409
802	BAC1_B14	12	12q12	39296596	39397845	101249
803	BAC1_C02	21	21q22.3	43931305	44018476	87171
804	BAC1_E24	18	18q21.1	46384082	46503479	119397
805	BAC1_F23	6	6q22.33	130207387	130315869	108482
806	BAC1_H07	2	2q22.3	146054821	146151341	96520
807	BAC1_I15	4	4q22.1	90391297	90505301	114004
808	BAC1_J07	3	3p22.1	41041276	41175856	134580
809	BAC1_J24	8	8p23.2	5245332	5385343	140011
810	BAC1_K02	11	11p15.1	19817792	19982441	164649
811	BAC1_O22	18	18q21.31	53896423	53993252	96829
812	BAC1_P14	4	4q31.3	155484334	155593135	108801
813	BAC1_P18	7	7q21.11	82240087	82337238	97151
814	BAC2_J04	6	6p23	14035344	14130849	95505
815	BAC4_P01	10	10q21.3	64272464	64341974	69510
816	BAC5_D24	4	4q31.23	149316634	149411629	94995
817	BAC6_B03	9	9q21.32	82273376	82400695	127319
818	BAC6_B17	X	Xq21.33	95941788	96053043	111255
819	BAC8_N02	12	12q24.23	116608325	116708900	100575
820	BAC8_P07	5	5q13.1	67965638	68082947	117309
821	BAC10_A09	4	4q23	100480483	100570727	90244
822	BAC10_E08	15	15q25.1	78883875	78994095	110220
823	BAC10_I20	17	17p11.2	19518052	19594980	76928
824	BAC11_C18	8	8p12	31733585	31846286	112701
825	BAC11_G01	2	2q33.3	206252723	206331767	79044
826	BAC11_N10	14	14q31.3	85117871	85219615	101744
827	BAC12_E06	5	5q14.2	81591528	81745384	153856
828	BAC12_F19	22	22q12.1	26160175	26288402	128227
829	BAC12_F20	2	2q31.2	179706720	179795098	88378
830	BAC12_K01	4	4p15.1	31994817	32086514	91697
831	BAC12_K18	20	20q13.13	46464588	46573962	109374
832	BAC12_N17	14	14q11.2	21115010	21230660	115650
833	BAC13_A13	12	12p13.32	4807122	4904839	97717
834	BAC13_D10	2	2q31.1	175033958	175163648	129690
835	BAC13_G12	5	5q15	93649889	93744720	94831
836	BAC13_H06	12	12q23.1	94840209	94915552	75343
837	BAC13_P22	3	3q13.2	114836485	114922387	85902
838	BAC14_M20	6	6q24.3	147772873	147910168	137295
839	BAC15_B08	7	7p11.2	54808715	54908798	100083
840	BAC15_I07	20	20q11.21	30567516	30683867	116351
841	BAC15_M17	1	1p31.3	64674571	64771277	96706
842	BAC15_M23	2	2p14	65810018	65908155	98137
843	BAC16_E18	X	Xp22.13	17921614	18017045	95431
844	BAC16_L22	5	5p13.1	40262409	40373166	110757
845	BAC19_L10	15	15q13.3	29101473	29231651	130178
846	BAC19_P21	8	8p11.1	43307325	43399645	92320
847	BAC20_C01	9	9q33.1	115352050	115450450	98400
848	BAC20_G18	1	1p21.2	100142934	100258832	115898
849	BAC20_I15	1	1p34.3	34323411	34453207	129796
850	BAC20_K10	X	Xq21.1	82136962	82260087	123125
851	BAC20_M12	9	9p21.1	29181837	29310283	128446
852	BAC20_N21	2	2q12.3	108150594	108255674	105080
853	BAC22_C06	12	12q23.3	105831773	105927649	95876
854	BAC22_E09	6	6q22.31	119635683	119735129	99446
855	BAC22_K22	3	3q25.31-3q25.32	158457491	158544350	86859
856	BAC22_M23	1	1p21.1	103872287	103996681	124394
857	BAC24_D14	2	2q12.1	102715533	102811325	95792
858	BAC24_H19	4	4q31.23	149636351	149719769	83418
859	BAC24_I13	X	Xq11.2	62510295	62647612	137317
860	BAC24_K03	3	3p14.2	59552290	59674966	122676
861	BAC25_B02	3	3q25.2	155482743	155585070	102327
862	BAC25_H07	1	1q31.2	189118688	189217180	98492
863	BAC25_H08	10	10p12.31-10p12.2	22592145	22674985	82840
864	BAC25_M16	14	14q22.2	54088003	54265480	177477
865	BAC25_M19	5	5q14.3	85401697	85483034	81337
866	BAC25_N13	7	7p12.2	50431523	50545272	113749
867	BAC26_B20	X	Xp11.4	41620974	41761879	140905
868	BAC26_C01	9	9q22.31	92631045	92734582	103537
869	BAC26_E03	3	3p14.1	68724764	68881692	156928
870	BAC26_I17	14	14q32.32	102274167	102433832	159665
871	BAC26_P08	3	3q22.1-3q22.2	136286284	136373057	86773
872	BAC27_B01	2	2q22.2	142513568	142611215	97647
873	BAC27_C20	9	9p21.2	26225484	26314726	89242
874	BAC27_D22	3	3q25.33	161499465	161603051	103586
875	BAC28_J11	12	12q24.13	112467167	112502554	35387
876	BAC29_D09	13	13q13.2	33450275	33550376	100101
877	BAC29_J22	1	1p32.3	53483683	53589833	106150
878	BAC29_K13	13	13q31.2	87075710	87183304	107594
879	BAC29_K23	7	7q21.13	89867222	89953391	86169
880	BAC29_M19	1	1p12	119884869	119970303	85434
881	BAC30_D18	3	3p12.1	86511401	86601258	89857
882	BAC30_E07	18	18p11.22	9880424	9984712	104288
883	BAC30_F19	7	7q32.2	129157206	129224815	67609
884	BAC30_K23	19	19q13.32	51219202	51308737	89535
885	BAC31_A16	2	2q36.2	225639656	225722514	82858
886	BAC31_C02	7	7p15.2	26253473	26347860	94387
887	BAC31_G15	16	16p12.3	17219872	17316251	96379
888	BAC31_M14	6	6q16.2	99443920	99547109	103189
889	BAC31_O21	X	Xq26.2	131537323	131642292	104969
890	BAC31_P15	X	Xp11.22	53055479	53174372	118893
891	BAC33_D18	11	11q22.3	109201699	109319219	117520
892	BAC33_J02	9	9q12	64174023	64270531	96508
893	BAC34_E05	18	18p11.23	7496902	7595313	98411
894	BAC34_P10	2	2p25.2	5895865	5987082	91217
895	BAC36_B11	X	Xq26.3	133604661	133688203	83542
896	BAC36_H08	8	8q13.2	70526887	70601301	74414
897	BAC36_J10	Y	Yq11.221	17225161	17314010	88849
898	BAC37_B13	15	15q22.31	62424560	62509653	85093
899	BAC37_G04	Y	Yq11.223	21750616	21833602	82986
900	BAC37_G21	3	3p13	71826780	71971615	144835
901	BAC37_J03	22	22q12.2	28378241	28491075	112834
902	BAC37_P24	1	1q43	238003723	238099559	95836
903	BAC38_N11	11	11q14.2	86470763	86619821	149058
904	BAC39_C18	18	18q21.33-18q22.1	59719049	59830194	111145
905	BAC39_K09	7	7p22.2	3659523	3742143	82620
906	BAC39_N20	2	2q21.2	133944243	134035003	90760
907	BAC40_D08	2	2q37.2	236341991	236435921	93930
908	BAC40_J09	9	9q21.13	74516539	74619687	103148
909	BAC40_O18	3	3p12.3	79210988	79349301	138313
910	BAC41_C23	X	Xq23	111697883	111790175	92292
911	BAC41_E05	10	10q24.31	101921579	102011421	89842
912	BAC41_H11	7	7p22.3-7p22,2	2616516	2740146	123630
913	BAC41_I18	12	12q13.2	53220018	53326642	106624
914		Y	Yq11.223	25026960	25166331	139371
915	BAC41_K05	4	4p14	36367761	36469411	101650
916	BAC41_O16	5	5p14.2-5p14.1	24664504	24785752	121248
917	BAC42_F06	1	1q42.11	220244947	220353409	108462
918	BAC42_K01	9	9q21.2	76603295	76690914	87619
919	BAC43_G23	2	2p16.2	52812964	52964582	151618
920	BAC44_C18	11	11q22.3	104534417	104632163	97746
921	BAC45_L07	5	5q21.2	104209520	104328579	119059
922	BAC46_E05	1	1p35.3	28059305	28145208	85903
923	BAC46_E24	8	8p23.3	1289201	1436262	147061
924	BAC46_F17	3	3q26.31	174393921	174509406	115485
925	BAC46_K11	X	Xp21.3	24729130	24825779	96649
926	BAC46_M18	8	8q24.12	122376333	122462036	85703
927	BAC46_N17	12	12q14.2	63267703	63350157	82454
928	BAC48_F01	17	17q23.2	52542215	52640497	98282
929	BAC48_I12	10	10q26.13	126688018	126784227	96209
930	BAC48_N07	22	22q13.33	48278710	48360889	82179
931	BAC49_B18	9	9p21.3	19971118	20106332	135214
932	BAC50_F01	8	8q13.2	69455873	69566329	110456
933	BAC50_H09	1	1q42.12	223172385	223277704	105319
934	BAC50_K14	11	11q12.1	58980557	59120575	140018
935	BAC51_A24	16	16p12.3	19350740	19436606	85866
936	BAC51_G11	8	8p21.2	25280064	25379859	99795
937	BAC51_L06	13	13q21.32	64780988	64886173	105185
938	BAC53_A02	5	5q23.2	127180335	127290282	109947
939	BAC53_L17	8	8q24.21	128110171	128193876	83705
940	BAC53_P19	3	3p21.31	48203681	48310929	107248
941	BAC54_H10	12	12q13.11	46633663	46743361	109698
942	BAC55_G15	X	Xq23	109483200	109569738	86538
943	BAC55_H17	20	20q11.21	31253250	31373454	120204
944	BAC55_K17	11	11q24.2-11q24.3	127405082	127505045	99963
945	BAC55_M03	8	8q22.1	96370582	96509490	138908
946	BAC56_M03	X	Xq22.3	106816731	106912869	96138
947	BAC56_P20	17	17q24.2	62559600	62723944	164344
948	BAC57_A19	15	15q22.2	57214021	57314520	100499
949	BAC57_L05	7	7q11.21	66105388	66196218	90830
950	BAC57_M07	3	3p21.33	44040521	44137831	97310
951	BAC57_M21	9	9q22.32	94987162	95089340	102178
952	BAC58_B15	1	1p22.2	88873093	88965397	92304
953	BAC58_H14	Y	Yq11.221	15466419	15548702	82283
954	BAC59_C14	12	12q21.31	83676545	83761460	84915
955	BAC59_E12	17	17q25.1	72107464	72221678	114214
956	BAC59_F17	15	15q13.3	30133121	30236987	103866
957	BAC59_H01	9	9p22.2	17575025	17683595	108570
958	BAC59_H09	11	11p11.12	49786169	49878695	92526
959	BAC60_B02	3	3p24.1	29606045	29717309	111264
960	BAC60_F12	13	13q22.2	74757348	74903152	145804
961	BAC60_M03	16	16p13.3	3222856	3316564	93708
962	BAC60_N12	Y	Yq11.223	21542909	21855813	312904
963	BAC61_I07	X	Xq27.3	143362614	143458241	95627
964	BAC61_N08	2	2q22.3	146512852	146643551	130699
965	BAC61_N20	16	16q22.3	71538330	71634543	96213
966	BAC62_C07	16	16p12.1	23968698	24057007	88309
967	BAC62_H18	X	Xp22.11	24445507	24516603	71096
968	BAC63_I09	1	1p35.3-1p35.2	29953584	30043055	89471
969	BAC63_I12	20	20p11.22	21365502	21470086	104584
970	BAC63_I22	13	13q21.2	58807857	58935660	127803
971	BAC63_K16	X	Xp21.1	31586314	31673140	86826
972	BAC63_L05	9	9q33.3	125503271	125591984	88713
973	BAC63_O15	X	Xp21.1	32626475	32713839	87364
974	BAC63_P04	4	4q28.1	125165512	125247260	81748
975	BAC64_K18	10	10q23.2	87283599	87373210	89611
976	BAC64_M02	2	2p24.1	23064872	23196470	131598
977	BAC64_P09	2	2q21.1	130421682	130519428	97746
978	BAC65_E14	9	9q33.3	126890810	126994704	103894
979	BAC65_I22	11	11p14.1	29009884	29115269	105385
980	BAC65_K10	7	7p21.1	15406807	15497567	90760
981	BAC65_M16	1	1p21.3	97627391	97706295	78904
982	BAC67_B03	4	4q28.2	131307671	131389779	82108
983	BAC68_B16	16	16p13.13	12398771	12495959	97188
984	BAC68_C07	6	6q23.3	138123008	138228602	105594
985	BAC68_C12	15	15q21.2	48316625	48441927	125302
986	BAC68_M07	1	1p36.12	21622567	21726237	103670
987	BAC69_A02	5	5p12	44338546	44428253	89707
988	BAC69_L20	4	4q31.1	141066192	141183878	117686
989	BAC69_N21	X	Xq26.2	132559673	132696021	136348
990	BAC69_O13	12	12p12.1	24808980	24917828	108848
991	BAC70_O18	9	9q21.11	69121167	69199879	78712
992	BAC71_C14	3	3q13.11	106835611	106948567	112956
993	BAC71_J10	7	7p13	43113761	43212719	98958
994	BAC71_J11	9	9p23	12416070	12531590	115520
995	BAC71_J20	1	1p32.1	59260520	59364648	104128
996	BAC71_K16	12	12q24.32	126814019	126929905	115886
997	BAC71_L11	18	18q21.2-18q21.31	52423804	52568898	145094
998	BAC71_N14	6	6p11.2	58452627	58603809	151182
999	BAC71_P12	3	3q12.3	102529155	102658946	129791
1000	BAC72_F10	11	11q24.1	123006244	123091830	85586
1001	BAC72_K17	18	18p11.32	1832388	1937123	104735
1002	BAC72_N18	1	1q24.3	169490860	169595647	104787
1003	BAC72_P15	14	14q22.1	51417517	51489059	71542
1004	BAC73_C22	17	17p13.2	3294554	3380487	85933
1005	BAC73_M11	3	3p14.2	63273432	63424504	151072
1006	BAC73_O17	13	13q32.3	100262429	100347785	85356
1007	BAC73_O21	12	12p13.33	2099007	2224591	125584
1008	BAC75_D17	9	9p24.2	2524765	2622939	98174
1009	BAC75_N19	4	4p15.32	16899497	17025209	125712
1010	BAC76_B06	16	16q23.3	82207958	82310379	102421
1011	BAC76_B24	12	12p11.21	31436658	31560077	123419
1012	BAC76_C20	5	5q35.3	179487866	179574742	86876
1013	BAC76_E16	8	8p11.21	40184699	40316374	131675
1014	BAC76_H11	X	Xq21.32	92488452	92617498	129046
1015	BAC76_I16	7	7q22.2	103739237	103844135	104898
1016	BAC77_F10	3	3q13.2	114610668	114700319	89651
1017	BAC77_K04	1	1p31.1	77589416	77754625	165209
1018	BAC77_M02	13	13q12.11	21601812	21704174	102362
1019	BAC77_O23	X	Xq27.2	140226091	140328981	102890
1021	BAC78_H12	1	1q21.1	144490035	144589937	99902
1022	BAC78_I13	7	7q11.23	75180167	75277852	97685
1023	BAC78_K15	4	4q13.1	62586863	62677235	90372
1024	BAC78_M19	18	18q21.32	54736921	54864667	127746
1025	BAC78_N01	4	4q22.3	97533471	97640648	107177
1026	BAC78_O16	8	8q12.1	56422237	56523252	101015
1027	BAC78_P09	3	3q26.2	169427390	169531487	104097
1028	BAC79_K19	1	1p13.2	114170507	114258546	88039
1029	BAC80_A06	2	2q23.3	154247101	154327832	80731
1030	BAC80_E09	2	2q33.1	197941198	198065043	123845
1031	BAC80_F19	13	13q14.12	44208693	44382646	173953
1032	BAC80_G04	1	1q32.1	199668967	199769038	100071
1033	BAC80_H22	7	7q36.1	148331211	148469256	138045
1034	BAC80_I11	7	7p12.1	51604369	51725327	120958
1035	BAC80_J07	6	6p25.2	3327834	3445875	118041
1036	BAC80_J19	14	14q22.3	55788251	55895287	107036
1037	BAC80_O04	6	6q22.1	117853427	117948963	95536
1038	BAC81_C10	1	1q25.2	173755534	173826782	71248
1039	BAC81_E17	14	14q32.11	89261806	89364538	102732
1040	BAC81_G12	6	6q14.1	82622284	82735298	113014
1041	BAC81_K18	17	17q21.33	45062391	45141070	78679
1042	BAC81_K22	15	15q24.3	75562539	75736569	174030
1043	BAC81_M04	10	10q11.23	51927115	52066463	139348
1044	BAC81_M12	6	6q24.2	144002477	144108035	105558
1045	BAC82_A13	12	12q24.21	114710910	114820214	109304
1046	BAC82_C10	11	11p15.2	13722943	13829457	106514
1047	BAC82_E10	10	10q25.2	113449061	113535718	86657
1048	BAC82_F03	1	1q31.1	184515191	184616209	101018
1049	BAC82_K06	10	10p12.33	17594140	17681174	87034
1050	BAC82_M18	3	3q21.2	126320482	126407420	86938
1051	BAC82_N03	22	22q11.21	17981514	18115081	133567
1052	BAC82_D22	8	8q22.3	103591712	103708059	116347
1053	BAC82_P19	2	2q12.3	106915974	107031305	115331
1054	BAC83_D21	5	5q33.2	153771018	153868542	97524
1055	BAC83_D24	6	6q22.33	128748615	128852849	104234
1056	BAC83_E21	15	15q14-15q15.1	37896537	37999276	102739
1057	BAC83_F04	10	10q22.1	71513509	71663492	149983
1058	BAC83_F06	4	4q26	114501831	114587009	85178
1059	BAC83_I01	3	3p25.1-3p24.3	16383319	16501211	117892
1060	BAC83_J18	3	3p26.2	3277210	3396538	119328
1061	BAC83_J21	4	4q34.3	179654755	179852858	198103
1062	BAC83_K08	2	2q13	113597983	113693305	95322
1063	BAC83_M16	5	5p13.2	37213154	37328754	115600
1064	BAC83_N01	7	7q31.2	116372795	116485553	112758
1065	BAC83_P03	2	2p13.2	72746922	72837469	90547
1066	BAC83_P13	14	14q23.2-14q23.3	63953132	64031192	78060
1067	BAC84_A21	10	10q24.1	98723384	98826566	103182
1068	BAC84_C03	5	5p15.32	4956355	5045540	89185
1069	BAC84_C20	12	12q21.33-12q22	91164584	91256304	91720
1070	BAC84_E07	16	16q23.1	77442442	77557541	115099
1071	BAC84_E09	1	1q24.2	167436215	167544481	108266
1072	BAC84_E11	13	13q32.1	95759819	95870003	110184
1073	BAC84_E19	9	9q21.32	83820209	83900721	80512
1074	BAC84_I01	15	15q23	67656294	67751750	95456
1075	BAC84_K05	2	2q24.3	165380709	165514346	133637
1076	BAC84_K23	9	9q21.12	70835287	70922487	87200
1077	BAC84_D06	1	1q32.1	199527971	199642274	114303
1078	BAC84_O24	1	1q32.3	208133001	208230794	97793
1079	BAC84_P22	4	4q35.2	187895547	188007613	112066
1080	BAC85_G09	3	3p22.3	37510366	37611078	100712
1081	BAC85_H06	7	7q31.32	121121923	121201684	79761
1082	BAC85_N11	1	1q22	152921013	153016793	95780
1083	BAC86_A18	18	18p11.21	12912304	13026920	114616
1084	BAC86_D02	10	10q21.2	62000421	62155642	155221
1085	BAC86_G12	6	6p24.3	8077045	8163466	86421
1086	BAC86_I06	10	10q24.31	102566087	102661655	95568
1087	BAC86_L20	6	6q14.3	85037499	85137541	100042
1088	BAC86_N24	18	18q12.1	23802950	23904399	101449
1089	BAC86_O11	20	20p12.1	14725959	14879318	153359
1090	BAC86_O12	20	20p12.2	10532696	10669110	136414
1091	BAC88_C21	14	14q32.31	100908872	101037282	128410
1092	BAC88_D15	17	17q23.3	59067236	59150980	83744
1093	BAC88_D19	5	5q35.1	169962872	170053318	90446
1094	BAC88_G06	11	11q23.1	112524517	112653921	129404
1095	BAC88_G17	7	7q21.3	93341548	93421315	79767
1096	BAC88_I16	15	15q11.2	22856085	22956794	100709
1097	BAC88_K22	13	13q13.3-13q14.11	38973873	39063755	89882
1098	BAC88_N19	21	21q22.2	40235010	40334226	99216
1099	BAC88_P21	9	9p21.3	23737636	23838679	101043
1100	BAC89_D11	4	4q32.2	163149613	163241547	91934
1101	BAC89_H06	5	5q31.1	134481548	134610765	129217
1102	BAC89_H07	3	3q13.33	122354108	122456944	102836
1103	BAC89_K07	7	7p14.2	35638045	35720189	82144
1104	BAC89_L12	11	11q12.2	61265993	61366857	100864
1105	BAC90_A22	9	9q31.3	108723925	108806288	82363
1106	BAC90_C04	8	8q24.22	136259111	136378650	119539
1107	BAC90_D13	10	10q11.21	44720205	44811723	91518
1108	BAC90_G04	10	10q22.3	82023479	82114918	91439
1109	BAC90_H02	19	19q13.12	40345484	40468187	122703
1110	BAC90_H10	6	6q23.2	134139897	134217395	77498
1111	BAC90_K21	9	9q22.31	91080579	91229726	149147
1112	BAC90_L22	12	12p13.31	5580503	5683945	103442
1113	BAC90_M06	8	8p23.1	8587111	8699899	112788
1114	BAC90_M15	14	14q21.2	45832140	45925684	93544
1115	BAC90_P18	2	2p22.3	35817221	35938702	121481
1116	BAC91_A07	1	1p36.21	14845633	14941620	95987
1117	BAC91_J05	1	1p13.3	110684994	110797006	112012
1118	BAC91_J13	11	11p15.4	6421322	6508704	87382
1119	BAC91_J21	9	9q21.31	79353236	79441168	87932
1120	BAC91_K14	11	11q25	133182637	133286904	104267
1121	BAC91_O02	15	15q12-15q13.1	25614311	25746132	131821
1122	BAC91_O04	15	15q15.1	40372518	40479113	106595
1123	BAC91_O18	13	13q12.13	25994339	26101164	106825
1124	BAC92_B05	4	4q34.1	172550864	172649771	98907
1125	BAC92_C01	2	2p12	76453330	76596454	143124
1126	BAC92_C18	2	2q14.2	119201396	119288263	86867
1127	BAC92_D03	10	10q26.2-10q26.3	130434040	130536486	102446
1128	BAC92_E13	6	6q25.1	151245511	151340336	94825
1129	BAC92_I07	2	2q37.1	230976113	231075638	99525
1130	BAC92_J05	13	13q14.3	49898334	50016208	117874
1131	BAC92_K10	8	8q21.3	91413409	91540032	126623
1132	BAC92_K14	7	7q34	139734488	139855796	121308
1133	BAC92_M03	6	6p21.1	42300977	42402378	101401
1134	BAC92_P18	18	18q23	72758282	72856306	98024
1135	BAC94_F15	Y	Yq11.221	15579601	15679459	99858
1136	BAC96_A02	13	13q34	113209633	113314207	104574
1137	BAC96_B13	5	5q13.3	76683187	76785057	101870
1138	BAC96_C15	7	7q36.3	155881699	155974740	93041
1139	BAC96_D15	14	14q13.3	36086847	36195544	108697
1140	BAC96_D20	18	18q22.1	64377729	64493424	115695
1141	BAC96_E21	1	1p34.3	35591612	35697809	106197
1142	BAC96_G02	16	16q21	63766167	63897080	130913
1143	BAC96_G06	2	2q32.2	190160373	190252320	91947
1144	BAC96_G07	11	11q13.4	74008457	74093925	85468
1145	BAC96_G23	3	3q25.1	151757329	151872097	114768
1146	BAC96_I21	16	16q24.3	87896453	88032048	135595
1147	BAC96_I22	1	1q23.3	159590076	159687437	97361
1148	BAC96_M16	22	22q11.23	23426140	23569736	143596
1149	BAC96_M17	1	1p34.1-1p33	46475641	46579683	104042
1150	BAC96_N01	9	9q33.1	118497003	118583824	86821
1151	BAC96_N17	13	13q21.33	71489070	71580508	91438
1152	BAC96_P09	2	2q11.2	101792224	101888941	96717
1153	BAC97_A19	13	13q31.1	78664262	78768779	104517
1154	BAC97_B21	12	12q21.1	70221428	70314926	93498
1155	BAC97_C05	17	17q11.2	24429722	24521138	91416
1156	BAC97_C21	16	16p13.12	13369358	13465297	95939
1157	BAC97_D21	1	1q43	233351199	233429466	78267
1158	BAC97_F20	8	8p21.1	28537260	28651658	114398
1159	BAC97_H14	6	6p22.3	16577529	16703377	125848
1160	BAC97_I21	14	14q24.3	76288766	76390440	101674
1161	BAC97_I22	6	6p21.32	32364339	32485861	121522
1162	BAC97_K09	20	20q12	38712150	38789122	76972
1163	BAC97_K18	9	9q31.1	101212452	101299595	87143
1164	BAC97_N03	14	14q32.13-14q32.2	95354788	95457752	102964
1165	BAC97_N06	2	2p23.2	29320089	29431256	111167
1166	BAC97_N23	3	3p21.31	45171427	45269879	98452
1167	BAC97_O04	3	3q27.3	188202620	188306670	104050
1168	BAC97_O05	20	20q13.2	52677584	52780514	102930
1169	BAC100_B07	4	4p15.33	13213990	13323641	109651
1170	BAC100_B22	14	14q32.13	92649465	92818135	168670
1171	BAC100_E07	5	5p13.3	31773818	31884034	110216
1172	BAC100_E09	7	7p15.1	29763954	29891578	127624
1173	BAC100_H02	16	16p13.2	6571185	6699030	127845
1174	BAC100_H09	11	11q22.1	99915046	100015363	100317
1175	BAC100_H20	15	15q21.1	45753880	45844202	90322
1176	BAC100_H22	21	21q21.2	23812352	23913121	100769
1177	BAC100_I08	10	10q26.2	128858660	128946710	88050
1178	BAC100_K13	7	7p21.3	7600718	7708370	107652
1179	BAC100_L06	7	7q11.22	70696489	70795926	99437
1180	BAC100_N15	9	9q22.33	97754010	97840070	86060
1181	BAC100_O07	14	14q24.2	69758883	69852523	93640
1182	BAC100_O09	4	4q13.1	61861709	61943549	81840
1183	BAC101_E02	13	13q14.13	44990107	45088253	98146
1184	BAC103_F17	11	11q24.3	127999212	128080223	81011
1185	BAC106_I13	10	10p12.2	22791351	22876372	85021
1186	BAC106_M21	3	3q21.1-3q21.2	125342530	125432749	90219
1187	BAC108_F03	1	1p34.2	43438796	43524528	85732
1188	BAC108_G22	12	12q14.1	60560731	60667265	106534
1189	BAC110_I17	X	Xq13.2	73452691	73588896	136205
1190	BAC111_F06	9	9p24.1	4610396	4704523	94127
1191	BAC113_O10	6	6q23.3	137126333	137243025	116692
1192	BAC115_D12	6	6q15	91198512	91301265	102753
1193	BAC116_I11	5	5p15.2	14113839	14201216	87377
1194	BAC117_D09	19	19q13.33	54042891	54169532	126641
1195	BAC117_P03	10	10q22.3	82122764	82238255	115491
1196	BAC118_I08	1	1p22.3	86207194	86300716	93522
1197	BAC118_L22	1	1q32.2	206145041	206244487	99446
1198	BAC118_P10	20	20p11.23	17974388	18066217	91829
1199	BAC120_I17	16	16q22.1	69173605	69302685	129080
1200	BAC120_J06	15	15q26.2	93627024	93757155	130131
1201	BAC120_N07	X	Xp22.11	22966534	23047505	80971
1202	BAC120_P03	2	2p16.3	47782388	47940019	157631
1203	BAC121_J14	11	11p15.5	1270058	1376666	106608
1204	BAC121_P21	12	12p11.23	26689742	26798205	108463
1205	BAC122_F23	7	7p14.1	41166265	41266145	99880
1206	BAC122_G10	X	Xq26.3	135655306	135736741	81435
1207	BAC127_G14	7	7p21.2	13862375	13978893	116518
1208	BAC127_P09	12	12q13.13	50991906	51084880	92974
1209	BAC128_N09	X	Xp11.23	48887407	49071466	184059
1210	BAC128_O23	17	17p13.2	3811567	3907198	95631
1211	BAC129_A06	19	19q13.2	46478004	46572127	94123
1212	BAC131_C11	5	5q35.1	168645533	168788904	143371
1213	BAC131_D05	19	19p13.13	13333296	13405836	72540
1214	BAC131_F03	18	18q11.2	19911810	19992255	80445
1215	BAC131_G08	7	7p15.3	24640480	24730016	89536
1216	BAC131_H16	2	2q37.3	238172463	238280768	108305
1217	BAC131_I23	3	3q12.1	99714799	99830252	115453
1218	BAC131_J03	X	Xp11.4	38003173	38080774	77601
1219	BAC131_M09	2	2q32.3	195726948	195821781	94833
1220	BAC131_N18	9	9p13.3	33790149	33879064	88915
1221	BAC131_P23	17	17q22	50765765	50869464	103699
1222	BAC133_M12	6	6q12	64301006	64402058	101052
1223	BAC134_F04	6	6p21.31	34649079	34733283	84204
1224	BAC135_G04	9	9p13.3	36105475	36181683	76208
1225	BAC136_E22	12	12q24.33	129729168	129808915	79747
1226	BAC139_D06	X	Xq28	150431060	150537336	106276
1227	BAC139_E10	4	4p16.1	9481766	9577865	96099
1228	BAC139_H09	9	9p22.3	14420099	14498683	78584
1229	BAC139_M03	8	8q24.22	134545953	134638705	92752
1230	BAC139_M20	6	6p12.3	50233641	50354078	120437
1231	BAC139_N16	4	4q13.3	71907835	71992307	84472
1232	BAC140_B15	22	22q12.3	30652108	30741133	89025
1233	BAC140_C04	5	5q12.3	64015551	64106392	90841
1234	BAC140_D09	20	20q11.23	36823516	36948566	125050
1235	BAC140_E20	10	10q21.1	58030861	58121453	90592
1236	BAC140_E24	12	12p12.3	16317168	16406676	89508
1237	BAC140_G19	4	4q31.3	154840165	154916552	76387
1238	BAC140_H19	5	5q23.3-5q31.1	132181222	132263121	81899
1239	BAC140_I02	7	7q36.2	154013487	154087268	73781
1240	BAC140_N16	2	2p14	67841657	67932231	90574
1241	BAC140_N23	17	17p12	11295831	11375843	80012
1242	BAC140_P13	12	12q23.3	103578613	103654929	76316
1243	BAC141_H16	1	1p33	48168038	48263616	95578
1244	BAC141_P03	X	Xq22.2-Xq22.3	103418844	103522944	104100
1245	BAC142_B18	9	9q34.11	130306561	130404477	97916
1246	BAC142_E09	12	12q24.31	123341939	123422973	81034
1247	BAC142_G22	2	2p16.1	56593506	56683642	90136
1248	BAC142_H10	7	7q32.3	131823887	131948192	124305
1249	BAC142_J19	10	10q23.32	93919607	93988010	68403
1250	BAC142_K07	10	10p11.22	32657292	32743713	86421
1251	BAC142_K19	15	15q21.3	55991014	56073279	82265
1252	BAC142_K22	20	20q13.32	57130586	57212532	81946
1253	BAC142_N07	3	3p25.1	14368569	14473221	104652
1254	BAC142_O01	X	Xq13.1	70540710	70639811	99101
1255	BAC143_A10	2	2q24.2	160209513	160273983	64470
1256	BAC143_A23	14	14q21.3	49623832	49711727	87895
1257	BAC143_B05	13	13q32.2	97959114	98037796	78682
1258	BAC143_B15	5	5p15.33	2593881	2676578	82697
1259	BAC143_B19	10	10p15.3	633646	757337	123691
1260	BAC143_C23	2	2q22.1	138089739	138190105	100366
1261	BAC143_E05	2	2p21	46078876	46188147	109271
1262	BAC143_E09	22	22q13.1	38643995	38729839	85844
1263	BAC143_I10	4	4q35.1	187265799	187374919	109120
1264	BAC143_K08	3	3q26.2	171195678	171284109	88431
1265	BAC143_P17	6	6q16.1	94741002	94845898	104896
1266	BAC143_P20	X	Xp22.2	10055946	10150589	94643
1267	BAC144_B04	3	3q27.1	185380052	185465654	85602
1268	BAC144_C11	3	3p22.3	35638439	35740376	101937
1269	BAC144_C20	7	7q22.3	106088386	106198272	109886
1270	BAC144_D21	6	6p22.1	26516803	26584396	67593
1271	BAC144_F08	8	8p22	16684764	16799360	114596
1272	BAC144_G04	7	7q22.1	98645264	98720793	75529
1273	BAC144_H01	4	4q31.22	147422898	147509637	86739
1274	BAC144_L05	19	19q12	36700480	36843061	142581
1275	BAC144_M06	17	17q21.32	42396082	42464863	68781
1276	BAC144_N08	10	10p11.22	33503726	33588039	84313
1277	BAC144_N20	3	3q28	190060407	190165677	105270
1278	BAC144_P08	5	5q12.1	59934871	60031111	96240
1279		2	2p14	64354849	64439168	84319
1280	BAC145_C03	14	14q31.1	80102060	80196762	94702
1281	BAC145_F01	10	10q23.31	90508334	90588401	80067
1282	BAC145_H08	11	11q23.3	115566359	115659260	92901
1283	BAC145_H17	8	8q11.21	49483180	49569083	85903
1284	BAC145_J12	8	8q24.3	144657675	144743836	86161
1285	BAC145_N12	10	10p13-10p12.33	17241140	17357626	116486
1286	BAC145_P22	10	10p12.31	21397687	21489064	91377
1287	BAC147_C10	7	7q31.31	117338888	117430276	91388
1288	BAC147_C16	6	6q26	161910793	162018532	107739
1289	BAC147_D19	5	5q15	94577749	94676667	98918
1290	BAC147_E05	1	1q42.2	227986425	228073662	87237
1291	BAC147_I15	13	13q14.11	43793513	43896862	103349
1292	BAC152_C21	4	4q34.2-4q34.3	177871360	177977358	105998
1293	BAC152_G16	8	8q12.1	58530498	58626369	95871
1294	BAC152_H04	5	5p14.1	25825904	25921876	95972
1295	BAC152_H21	7	7q33	133047169	133174980	127811
1296	BAC152_J19	5	5q21.1	99866424	99942613	76189
1297	BAC152_K02	10	10q24.33	105435912	105531656	95744
1298	BAC152_N22	6	6q25.2	154231454	154332406	100952
1299	BAC153_B07	1	1p22.1	93243673	93319904	76231
1300	BAC153_E19	16	16q13	56159469	56269394	109925
1301	BAC153_I06	5	5q35.1-5q35.2	172645371	172735354	89983
1302	BAC153_K19	11	11q21	94501857	94574430	72573
1303	BAC153_L04	2	2p25.3	2426354	2502146	75792
1304	BAC153_M14	16	16q12.1	48780511	48859511	79000
1305	BAC153_M16	17	17q24.2	62002890	62121962	119072
1306	BAC154_D12	12	12q15	69015038	69103376	88338
1307	BAC154_E21	13	13q22.1	73756499	73826264	69765
1308	BAC154_I05	6	6q21	105717735	105829962	112227
1309	BAC154_I09	5	5q13.2	72398850	72491681	92831
1310	BAC155_D08	8	8p11.21	42349167	42435028	85861
1311	BAC155_H02	3	3q23	142589739	142693980	104241
1312	BAC155_H03	10	10q11.23	50366092	50435700	69608
1313	BAC155_J12	1	1q25.1	170613474	170698211	84737
1314	BAC155_L05	21	21q22.11	32709256	32834150	124894
1315	BAC155_M23	10	10q25.1	111572170	111656544	84374
1316	BAC155_N23	6	6p23	13577719	13668147	90428
1317	BAC155_O16	17	17p13.2	5670150	5788390	118240
1318	BAC157_D13	4	4q21.22	83719140	83831018	111878
1319	BAC41_C24	1	1q21.1	144599436	144724346	124910	?
1320	BAC157_E20	17	17q12	31205879	31289432	83553
1321	BAC157_F03	2	2q32.1	184570901	184642788	71887
1322	BAC157_J21	1	1p13.2	111574769	111676147	101378
1323	BAC157_O02	12	12p13.2	11685957	11787033	101076
1324	BAC160_C10	9	9p21.3	20495208	20587899	92691
1325	BAC160_I11	6	6q24.2	143488573	143589764	101191
1326	BAC161_C19	5	5q23.1	119012806	119110369	97563
1327	BAC161_E20	11	11p13	34084577	34189044	104467
1328	BAC161_F20	X	Xp22.2	13312814	13418401	105587
1329	BAC161_H20	7	7p14.3	31561919	31661633	99714
1330	BAC161_L08	4	4q27	123940607	124023212	82605
1331	BAC161_M10	15	15q15.1	39744565	39828880	84315
1332	BAC161_M22	7	7p21.3	7038011	7127226	89215
1333	BAC162_A19	3	3p14.1	65865583	65951229	85646
1334	BAC162_D08	6	6q14.1	76540023	76596272	56249
1335	BAC162_J19	6	6p12.1	56323685	56441718	118033
1336	BAC162_N24	14	14q13.1	32943914	33043122	99208
1337	BAC163_D07	11	11p14.2	26973910	27067893	93983
1338	BAC163_I15	17	17q21.2	38080854	38179951	99097
1339	BAC163_J20	4	4p16.3	2796451	2877328	80877
1340	BAC165_B09	9	9q21.33	86042793	86142059	99266
1341	BAC165_D01	11	11p15.5	202626	299624	96998
1342	BAC165_F20	2	2p13.2	73272820	73379085	106265
1343	BAC165_I10	21	21q22.12	36055264	36156594	101330
1344	BAC165_M06	1	1q25.3	180770277	180856677	86400
1345	BAC165_M10	20	20p12.1	12524678	12613076	88398
1346	BAC165_N05	10	10q25.3	117688918	117758214	69296
1347	BAC165_O21	2	2p25.1	10247008	10349216	102208
1348	BAC165_P10	9	9q31.2	105455543	105534229	78686
1349	BAC165_P14	X	Xq23	115287977	115348707	60730
1350	BAC166_A03	13	13q32.1	94065182	94155143	89961
1351	BAC166_E01	14	14q32.33	103254634	103353577	98943
1352	BAC166_I08	21	21q22.12	34870197	34962045	91848
1353	BAC166_J20	X	Xq27.3	143949008	144034638	85630
1354	BAC167_G07	3	3p14.3	56846895	56934801	87906
1355	BAC167_I11	2	2p24.3	16482490	16578634	96144
1356	BAC167_K06	5	5q31.2	139492722	139596193	103471
1357	BAC167_M04	2	2p24.1	20378550	20471060	92510
1358	BAC167_P18	2	2q14.1	115859545	115959764	100219
1359	BAC168_E17	19	19q13.42	60716159	60824225	108066
1360	BAC168_I09	2	2q37.1	233553086	233655827	102741
1361	BAC168_J03	4	4q31.1	140005025	140079695	74670
1362	BAC168_J10	4	4p12	45903284	45999926	96642
1363	BAC168_M20	13	13q21.32	66095333	66179169	83836
1364	BAC169_B05	8	8q23.1	108066178	108155761	89583
1365	BAC169_C15	1	1q42.12	221186289	221272413	86124
1366	BAC169_F02	4	4q32.3	166810326	166890058	79732
1367	BAC169_F10	2	2q33.2	203786357	203913052	126695
1368	BAC169_O13	3	3p25.3	8913704	9027740	114036
1369	BAC169_D06	20	20p12.2	9150589	9257910	107321
1370	BAC170_D16	16	16q24.1	83468199	83568204	100005
1371	BAC170_F20	1	1q41	214858946	214952113	93167
1372	BAC170_H09	15	15q14	32839305	32942699	103394
1373	BAC171_A01	5	5q11.2	55922860	56025916	103056
1374	BAC171_B19	13	13q12.12	23541606	23617065	75459
1375	BAC171_B22	6	6p21.2	38793469	38901114	107645
1376	BAC171_D05	17	17q25.3	73106763	73182378	75615
1377	BAC171_I13	18	18q12.2	31338855	31443278	104423
1378	BAC171_P05	16	16p11.2	27699070	27803701	104631
1379	BAC171_P09	1	1p36.32	4759509	4843485	83976
1380	BAC174_C05	12	12p13.1	13408496	13497906	89410
1381	BAC175_D05	14	14q31.2	82685481	82810728	125247
1382	BAC175_D13	2	2q35	221239956	221314503	74547
1383	BAC175_I06	10	10p11.21	36051801	36135130	83329
1384	BAC175_I18	3	3p22.3	36842115	36919270	77155
1385	BAC175_J02	2	2p23.1	31484243	31576174	91931
1386	BAC175_L18	7	7q35	146318355	146407615	89260
1387	BAC175_L19	5	5q31.3	140519358	140612098	92740
1388	BAC175_N19	13	13q14.3	53938069	54040272	102203
1389	BAC176_A04	12	12q24.12	110364791	110442317	77526
1390	BAC176_E20	X	Xq25	123787019	123862911	75892
1391	BAC176_F17	1	1p36.33	2128234	2234779	106545
1392	BAC176_G02	15	15q22.2	61275052	61388686	113634
1393	BAC176_G19	5	5q33.3	156303536	156384951	81415
1394	BAC176_H16	8	8q23.3	116937643	117027693	90050
1395	BAC176_J02	19	19p13.11	17691022	17784880	93858
1396	BAC176_L07	8	8p21.3	21778031	21871187	93156
1397	BAC176_M18	2	2p23.2	28089523	28174306	84783
1398	BAC177_L21	1	1q24.1	163304966	163403094	98128
1399	BAC177_N09	8	8q21.11	74497724	74580525	82801
1400	BAC178_B15	X	Xq13.1	68117802	68200182	82380
1401	BAC178_D22	10	10q22.2	76607794	76714982	107188
1402	BAC178_H09	3	3q26.33	180711144	180781199	70055
1403	BAC178_P02	8	8q21.13	81450852	81559524	108672
1404	BAC179_A18	4	4q13.1	63687749	63790149	102400
1405	BAC179_F12	5	5p15.33	4043382	4156147	112765
1406	BAC179_F17	5	5q21.3	106757755	106856222	98467
1407	BAC179_L14	3	3p26.3	1388901	1469997	81096
1408	BAC179_M02	X	Xq21.1	77110213	77195306	85093
1409	BAC180_G08	X	Xp22.13	17994074	18096167	102093
1410	BAC182_D23	15	15q13.1	27598231	27678329	80098
1411	BAC183_C22	21	21q21.1	20059706	20183037	123331
1412	BAC183_F06	1	1q23.2	156761423	156837845	76422
1413	BAC183_F14	11	11q23.1-11q23.2	112691737	112795567	103830
1414	BAC183_G19	2	2q22.3	148194658	148298833	104175
1415	BAC183_G04	11	11q22.3	103107353	103195602	88249
1416	BAC184_B04	11	11q14.3	91555104	91647530	92426
1417	BAC185_C04	9	9p13.2	37655320	37723143	67823
1418	BAC186_B10	7	7q21.12	86276692	86382829	106137
1419	BAC189_J06	3	3p12.1-3p11.2	87184136	87293019	108883
1420	BAC191_N20	18	18p11.31	4325627	4399618	73991
1421	BAC192_C22	11	11q13.1	64879833	64969261	89428
1422	BAC193_F03	4	4p15.32	17292573	17375577	83004
1423	BAC193_F12	9	9q33.3	126285294	126392050	106756
1424	BAC193_H21	13	13q33.3	105855651	105937592	81941
1425	BAC193_I24	7	7p12.3	49234660	49320138	85478
1426	BAC193_L08	1	1p32.2	56649630	56744302	94672
1427	BAC193_O16	4	4q21.23	85766540	85871809	105269
1428	BAC195_A16	11	11p15.4	8317839	8410044	92205
1429	BAC195_F06	3	3q27.3	188804833	188884804	79971
1430	BAC195_F16	7	7q32.1	128093710	128187819	94109
1431	BAC195_G14	3	3p24.1	27907137	27983930	76793
1432	BAC195_K16	19	19p12	19864383	19973703	109320
1433	BAC195_N23	8	8q24.21	131335104	131416062	80958
1434	BAC196_D16	12	12q13.3	55679165	55822010	142845
1435	BAC196_J01	5	5q33.3	158495161	158591705	96544
1436	BAC196_P15	18	18q22.3	67166126	67248965	82839
1437	BAC200_E17	8	8q24.12	119396490	119465222	68732
1438	BAC200_I13	X	Xq22.3	107464687	107566521	101834
1439	BAC200_K17	16	16q23.2	79397763	79504320	106557
1440	BAC200_M04	6	6q25.3	157004565	157183044	178479
1441	BAC202_C09	Y	Yp11.31	2890090	2969785	79695
1442	BAC220_P01	Y	Yq11.222	19261015	19347600	86585
1443	BAC232_P18	19	19p13.11	16504856	16606277	101421
1444	BAC233_I20	4	4q32.1	156315837	156408721	92884
1445	BAC233_L22	13	13q33.1	102537691	102617501	79810
1446	BAC234_E19	12	12q21.32	87395542	87464517	68975
1447	BAC247_B10	2	2p24.3	12145049	12219866	74817
1448	BAC247_N09	X	Xq25	127980573	128058588	78015
1501	BAC8_J15	17	17q12	29707521	29795727	88206
1502	BAC8_N04	21	21q22.3	43395776	43485809	90033
1503	BAC15_C01	19	19p13.3	5809182	5915306	106124
1504	BAC19_L09	11	11p13	34544500	34630572	86072
1505	BAC20_K17	16	16p13.13	11140567	11277311	136744
1506	BAC26_C02	7	7q21.3	95714850	95868595	153745
1507	BAC27_E18	14	14q32.33	106076045	106165920	89875
1508	BAC27_J08	4	4q23	100815490	100903276	87786
1509	BAC29_A11	20	20p12.1	16603508	16735235	131727
1510	BAC29_C16	13	13q14.3	52214631	52321554	106923
1511	BAC30_I03	4	4q23	100310021	100429480	119459
1512	BAC32_A06	2	2p21	45037186	45150745	113559
1513	BAC33_L13	19	19p13.3	3362983	3515471	152488
1514	BAC35_I01	11	11p15.2	14795561	14902407	106846
1515	BAC36_L03	16	16q12.2	54855252	54953595	98343
1516	BAC37_E18	2	2p23.3	26176560	26284078	107518
1518	BAC40_M12	17	17q22	50288011	50418266	130255
1519	BAC42_O14	7	7p13	43910395	44006472	96077
1520	BAC44_B22	9	9p24.3	981623	1058576	76953
1521	BAC46_A15	21	21q22.3	42774428	42859822	85394
1522	BAC46_P02	7	7p13	44884879	44976718	91839
1523	BAC48_H06	17	17q24.3	67534772	67641840	107068
1524	BAC50_B05	19	19p13.13	12799298	12904731	105433
1525	BAC51_G07	1	1p13.3	109840581	109960159	119578
1526	BAC51_G24	2	2q34	210345155	210438833	93678
1527	BAC52_H13	6	6p21.1	41297473	41429207	131734
1528	BAC52_M13	2	2q34	210848665	210968897	120232
1529	BAC53_H20	16	16q22.1	68209856	68310801	100945
1530	BAC53_J20	2	2q34	210908888	210993939	85051
1531	BAC56_M02	10	10p14	12176032	12279514	103482
1532	BAC57_D07	17	17q11.2	25869291	25982074	112783
1533	BAC57_D10	19	19p13.3	5668171	5790645	122474
1534	BAC57_M03	2	2q35	219524770	219647675	122905
1535	BAC59_B08	16	16p13.3	3059652	3142833	83181
1536	BAC59_B19	17	17p13.1	10455531	10585582	130051
1537	BAC59_G14	1	1p22.3	87493713	87605869	112156
1538	BAC59_L05	16	16p11.2	28219399	28319127	99728
1539	BAC59_N13	5	5q31.1	135390700	135502469	111769
1540	BAC59_O07	14	14q11.2	22561250	22680483	119233
1541	BAC60_F24	1	1p13.1	116951819	117061087	109268
1542	BAC61_H22	16	16q22.1	66485206	66605573	120367
1543	BAC63_G09	20	20q13.32	55541062	55662618	121556
1544	BAC65_E02	12	12q15	67329395	67467195	137800
1545	BAC65_K04	2	2p16.1	55211307	55297301	85994
1546	BAC65_N03	14	14q24.3	76963463	77158702	195239
1547	BAC65_N07	2	2p16.2	54500801	54614121	113320
1548	BAC66_B10	13	13q14.2	49506422	49628628	122206
1549	BAC66_J01	15	15q21.1	46363490	46501156	137666
1550	BAC69_D21	2	2q32.3	191846602	191944171	97569
1551	BAC70_L04	7	7q21.3	95589250	95707452	118202
1552	BAC72_L13	14	14q11.2	22168734	22273530	104796
1553	BAC72_M12	16	16q24.3	88157656	88238382	80726
1554	BAC74_F02	1	1p22.3	85673268	85782059	108791
1555	BAC74_F23	8	8p12	30062585	30169155	106570
1556	BAC75_I11	11	11q23.1	111136829	111242952	106123
1557	BAC75_O06	19	19q13.2	47885350	48030811	145461
1558	BAC76_A23	6	6q13	70921784	71025646	103862
1559	BAC78_A24	19	19p13.3	6783346	6872868	89522
1560	BAC78_M22	16	16p13.3	1256107	1355822	99715
1561	BAC84_M12	17	17q23.3	59297042	59423992	126950
1562	BAC87_K21	3	3q26.2	171549934	171665458	115524
1563	BAC90_G07	11	11p15.1	17599660	17697009	97349
1564	BAC90_H16	17	17p11.2	17023902	17123480	99578
1565	BAC90_N02	20	20q13.33	62060880	62154193	93313
1566	BAC91_I02	20	20p13	3477726	3572354	94628
1567	BAC95_P20	4	4q25	110948477	111049079	100602
1568	BAC96_J11	11	11p15.4	8046124	8146080	99956
1569	BAC96_N20	2	2q33.3	208169932	208293812	123880
1570	BAC97_B02	18	18q22.3	70061087	70166622	105535
1572	BAC102_L12	14	14q24.3	76804282	76919800	115518
1573	BAC104_D13	5	5q15	96008241	96105470	97229
1574	BAC104_G18	1	1p31.3	64983566	65073429	89863
1575	BAC105_F06	7	7q21.2	91382283	91470267	87984
1576	BAC106_J20	9	9q31.3	110552278	110688282	136004
1577	BAC106_L03	17	17p13.1	6699063	6798793	99730
1578	BAC107_E15	17	17q11.2	27246294	27409391	163097
1579	BAC108_L17	2	2q32.2	189732448	189826053	93605
1580	BAC109_M06	7	7q22.1	100364650	100510488	145838
1581	BAC110_E03	20	20p11.21	24947974	25061853	113879
1582	BAC110_G12	19	19p13.3	5754469	5881591	127122
1583	BAC115_B18	12	12p13.32	4541721	4618464	76743
1584	BAC121_J11	11	11p15.4	6298987	6424326	125339
1585	BAC122_O17	X	Xp11.23	48519614	48691442	171828
1586	BAC122_P16	13	13q14.13-13q14.2	46181266	46271614	90348
1587	BAC123_I06	2	2q37.1	233065335	233167099	101764
1588	BAC125_H09	7	7q34	137641395	137670025	28630
1589	BAC127_K22	20	20p12.3	5032558	5123768	91210
1590	BAC127_N19	15	15q14	31859535	31970084	110549
1591	BAC128_M18	17	17q21.2	37432702	37543910	111208
1592	BAC130_P21	11	11p15.1	18352954	18459331	106377
1593	BAC131_H09	22	22q12.3	34995060	35122410	127350
1594	BAC132_D14	1	1q43	234062005	234174614	112609
1595	BAC132_I13	1	1p13.3	111104293	111209623	105330
1596	BAC132_J18	6	6p24.2	10948689	11032906	84217
1597	BAC132_L20	17	17p11.2	18551708	18642206	90498
1598	BAC132_O07	17	17p11.2	19205650	19293810	88160
1599	BAC135_A14	6	6p21.1	42712695	42808286	95591
1600	BAC136_D13	21	21q22.3	44999225	45095598	96373
1601	BAC137_J20	16	16q22.1	65053628	65164002	110374
1602	BAC139_J06	X	Xp11.4	41241698	41323227	81529
1603	BAC139_P13	X	Xq28	151544017	151641667	97650
1604	BAC141_N13	19	19q13.2-19q13.31	48013501	48115263	101762
1605	BAC141_P21	X	Xq12	64990855	65080851	89996
1606	BAC142_B20	2	2q34	211100997	211182226	81229
1607	BAC143_G07	10	10p15.1	5999889	6122289	122400
1608	BAC144_M14	10	10q22.1	73215015	73314574	99559
2001	BAC1_A10	17	17p13.2	4472730	4571249	98519
2002	BAC1_C20	20	20q11.21	29565414	29588598	23184
2003	BAC1_D16	22	22q12.3	34318909	34410819	91910
2004	BAC1_E08	10	10q23.31	89252672	89351934	99262
2005	BAC1_H24	1	1p34.3	35861333	35965344	104011
2006	BAC1_N02	2	2p24.1	20258956	20353179	94223
2007	BAC1_P04	11	11p15.5	1199517	1306206	106689
2008	BAC2_H21	7	7q11.23	74821017	74911324	90307
2009	BAC4_O22	X	Xq26.2	130472857	130565383	92526
2010	BAC5_M10	13	13q12.11	20445157	20561735	116578
2011	BAC5_O17	16	16p13.11	16145705	16242443	96738
2012	BAC8_H20	19	19p13.11	18249649	18412076	162427
2013	BAC8_L07	2	2q37.2	236779217	236854173	74956
2014	BAC8_N07	9	9p21.1	32364982	32500128	135146
2015	BAC10_C08	6	6q23.3	138015114	138112234	97120
2016	BAC10_C09	16	16q22.3-16q23.1	73711009	73832457	121448
2017	BAC10_L13	16	16q23.1	78096769	78179017	82248
2018	BAC11_C14	21	21q22.3	46726930	46835857	108927
2019	BAC11_E08	16	16q12.2	51986436	52152700	166264
2020	BAC11_E17	15	15q26.1	89027164	89134379	107215
2021	BAC11_F07	7	7p12.2	50290382	50470517	180135
2023	BAC11_I12	3	3q29	196728572	196966718	238146
2024	BAC11_L01	6	6q25.1	152427774	152530248	102474
2025	BAC11_P15	6	6p21.32	32896885	32981696	84811
2026	BAC12_D13	5	5p12	45396770	45525687	128917
2027	BAC12_D23	16	16q23.1	73831191	74006234	175043
2028	BAC12_E02	1	1p34.2	43057517	43216077	158560
2029	BAC12_G09	22	22q12.3	32252797	32375294	122497
2030	BAC12_G10	3	3q28	193189757	193288729	98972
2031	BAC12_H06	14	14q32.12	91466427	91625056	158629
2032	BAC12_K06	13	13q12.2	27382617	27481321	98704
2033	BAC12_L08	17	17q21.33	46490009	46619511	129502
2034	BAC12_P04	8	8p12	31055456	31145661	90205
2035	BAC13_D08	20	20q13.13	47547073	47626570	79497
2036	BAC13_I04	2	2q14.2	121509507	121524135	14628
2037	BAC13_O18	14	14q32.12	90705276	90814584	109308
2038	BAC14_E05	20	20q13.12	42699931	42799988	100057
2039	BAC14_G07	17	17q23.2	55387702	55488903	101201
2040	BAC14_G08	14	14q23.2	63739020	63891957	152937
2041	BAC14_N19	21	21q22.3	46843519	46846355	2836
2042	BAC15_J13	9	9q31.1	99615361	99726667	111306
2043	BAC15_L17	7	7q34	142077666	142215723	138057
2044	BAC16_A24	6	6p21.31	36086752	36183541	96789
2045	BAC16_M13	16	16p13.11	16015104	16141699	126595
2046	BAC17_G21	22	22q11.23	22641423	22766380	124957
2047	BAC17_P11	13	13q14.3	50016103	50137562	121459
2048	BAC18_F24	9	9p13.3	34250377	34356947	106570
2050	BAC19_K19	11	11q21	93817121	93949851	132730
2052	BAC20_B04	1	1q21.2-1q21.3	148031842	148114120	82278
2053	BAC20_B17	17	17q11.2	26581639	26667103	85464
2054	BAC20_E04	1	1p36.31	6515919	6617903	101984
2055	BAC20_H05	11	11p15.3	11922030	12061986	139956
2056	BAC20_H09	12	12p13.2	12645093	12745550	100457
2057	BAC20_K09	1	1q22	152440218	152549145	108927
2058	BAC20_N19	17	17q21.2	36959456	37131364	171908
2059	BAC21_B14	5	5q34	162782992	162893077	110085
2060	BAC21_C22	3	3p26.3	187495	275172	87677
2061	BAC21_G10	6	6p21.31	36034827	36144317	109490
2062	BAC21_J09	1	1p36.11	26010173	26114509	104336
2063	BAC21_J17	17	17q21.33	45965673	46071397	105724
2064	BAC21_K16	13	13q12.13	25423268	25514725	91457
2065	BAC21_P19	18	18q11.2	21867438	22008481	141043
2066	BAC22_B21	13	13q21.1	58001818	58090488	88670
2067	BAC22_C09	11	11p15.2	15563646	15655942	92296
2068	BAC22_E21	Y	Yq11.23	26399921	26566632	166711
2069	BAC22_H01	2	2p25.3	1464227	1553345	89118
2070	BAC22_I03	4	4p16.3	3082619	3164601	81982
2071	BAC22_I04	7	7q11.23	74620611	74735208	114597
2072	BAC22_J15	3	3q21.3	128806848	128933893	127045
2073	BAC22_M05	1	1p36.12	23516968	23629529	112561
2074	BAC23_M09	5	5q31.3	142629704	142740555	110851
2075	BAC25_G21	11	11q13.1	63624387	63717136	92749
2076	BAC25_J13	19	19q13.2	46941834	47045987	104153
2077	BAC25_L03	4	4q35.2	187969726	188105454	135728
2078	BAC25_N24	16	16q24.3	87473602	87567796	94194
2080	BAC26_E18	12	12p13.2	12646250	12800902	154652
2081	BAC26_F15	22	22q13.2	41695325	41857820	162495
2082	BAC26_G15	3	3q13.12	108020196	108151974	131778
2083	BAC26_G10	17	17q12	31208942	31309133	100191
2084	BAC26_K10	12	12q15	66758603	66880891	122288
2085	BAC26_K12	1	1p33	46927125	47077085	149960
2086	BAC27_D13	6	6p21.32	32917633	33021058	103425
2087	BAC27_K09	8	8p11.23	38794707	38913748	119041
2088	BAC27_L19	10	10q24.1	97012826	97207544	194718
2089	BAC27_N22	1	1p13.2-1p13.1	114855893	114986454	130561
2091	BAC27_O16	4	4q27	123090456	123196396	105940
2092	BAC28_A14	5	5q32	149002594	149082939	80345
2093	BAC28_H06	4	4q13.1	65964025	66034697	70672
2094	BAC28_N18	2	2p16.1	60906370	61065938	159568
2095	BAC29_C12	6	6p21.1	44222040	44331090	109050
2096	BAC29_G13	17	17q12	34946352	35061478	115126
2097	BAC29_I23	2	2p25.3	1666826	1755697	88871
2098	BAC29_N04	18	18q21.32	55403925	55508487	104562
2099	BAC29_O18	3	3q28	190841282	190977584	136302
2100	BAC29_P15	6	6p21.31	36410860	36510933	100073
2101	BAC30_A11	19	19q12	34932518	35018132	85614
2102	BAC30_H09	19	19q13.43	63583440	63701159	117719
2103	BAC30_I11	13	13q14.2	49413927	49501525	87598
2104	BAC30_I24	20	20q13.32	56855927	56941573	85646
2105	BAC30_J15	3	3p22.1	42121822	42217085	95263
2106	BAC31_A14	6	6p21.1	43110093	43258243	148150
2107	BAC31_F01	Y	Yq11.23	25391760	25491063	99303
2108	BAC31_G22	12	12p13.33	22791	132085	109294
2109	BAC31_H20	1	1p13.1	114921949	115006405	84456
2111	BAC32_E12	2	2p23.2	28462296	28562554	100258
2112	BAC32_E14	9	9p13.2-9p13.1	38594877	38690141	95264
2113	BAC32_F17	X	Xq28	153369839	153470188	100349
2114	BAC32_N03	11	11p15.4	4434620	4581142	146522
2115	BAC32_O16	17	17q21.31	39233400	39333088	99688
2116	BAC33_F12	2	2q36.1	222964940	223040409	75469
2117	BAC33_M17	X	Xq13.1	70386806	70463511	76705
2118	BAC33_O01	12	12p12.1	25205756	25314322	108566
2119	BAC33_O20	1	1p13.1	116053035	116191473	138438
2120	BAC33_P18	3	3p25.3	9656100	9755016	98916
2121	BAC34_F18	20	20q11.21	30202320	30291634	89314
2122	BAC34_G22	1	1q23.2	156981669	157118232	136563
2123	BAC34_H20	11	11q13.1	65162744	65269208	106464
2124	BAC34_J14	22	22q12.1	26490610	26641288	150678
2126	BAC34_O03	2	2q35	216777833	216897950	120117
2127	BAC35_A09	20	20p13	86119	195536	109417
2128	BAC35_D10	3	3p22.3	36989577	37079107	89530
2130	BAC35_H05	7	7q36.3	158375955	158461514	85559
2131	BAC35_H13	1	1q31.2	189411736	189544003	132267
2132	BAC35_I15	X	Xp11.4	40793456	40956210	162754
2133	BAC36_A04	10	10q25.2	114171284	114327192	155908
2134	BAC36_L14	1	1p13.2	112884275	112974246	89971
2135	BAC37_B08	9	9p24.3	252691	354381	101690
2136	BAC37_D04	9	9q22.33-9q31.1	99564581	99699167	134586
2138	BAC37_K10	18	18q12.3	41245001	41337563	92562
2139	BAC37_L23	19	19q13.43	63629271	63737255	107984
2140	BAC37_M24	10	10q24.32	103485471	103568333	82862
2141	BAC38_F08	3	3p25.1	15063094	15173985	110891
2142	BAC38_K02	13	13q34	111814619	111971451	156832
2144	BAC38_M19	9	9q33.3	123803059	123876843	73784
2145	BAC39_F21	21	21q22.2-21q22.3	41383054	41489658	106604
2146	BAC39_H15	1	1q22	151702656	151796068	93412
2147	BAC39_H21	17	17p13.3	1760013	1912147	152134
2148	BAC39_M09	X	Xp22.2	15279773	15374699	94926
2149	BAC39_O01	21	21q22.3	42595639	42697479	101840
2150	BAC40_J23	X	Xp21.2	29992424	30102395	109971
2151	BAC40_L08	4	4q23	100117438	100245928	128490
2152	BAC40_M03	20	20q13.13	47045471	47143491	98020
2153	BAC40_M16	11	11q23.1	111332834	111440653	107819
2154	BAC41_D16	12	12q13.12	49417973	49517373	99400
2155	BAC41_G04	8	8q11.21	48955342	49060871	105529
2156	BAC41_K07	16	16p13.11	16121703	16258661	136958
2157	BAC41_K21	4	4p12	48573003	48695296	122293
2158	BAC41_P01	6	6q25.3	160187445	160300988	113543
2159	BAC42_J09	2	2q36.1	222971709	223099593	127884
2160	BAC42_L16	16	16p12.2	21172106	21291308	119202
2161	BAC43_B24	1	1p32.1	58783908	58870290	86382
2162	BAC43_H23	1	1q23.1	153641074	153741404	100330
2163	BAC43_M15	20	20q13.31	54601496	54699977	98481
2164	BAC43_P13	7	7p11.2	55722637	55823230	100593
2165	BAC44_E13	8	8q11.21	49951399	50020564	69165
2166	BAC44_O07	10	10p15.3	185862	275135	89273
2167	BAC45_C17	1	1p33	47327922	47425425	97503
2168	BAC45_K06	1	1q23.1	153609446	153755319	145873
2169	BAC45_N02	10	10q23.31	90714604	90854239	139635
2170	BAC46_A03	5	5q32	149378167	149516601	138434
2171	BAC46_A04	19	19q13.33	55542090	55674719	132629
2172	BAC46_D11	7	7q31.1	107002234	107103464	101230
2173	BAC46_G16	X	Xp11.1	57115045	57220223	105178
2174	BAC46_G20	12	12q23.1	95027909	95164895	136986
2175	BAC46_G22	19	19q13.32	51151360	51236398	85038
2176	BAC46_H07	1	1p13.2	112904256	113034702	130446
2177	BAC46_H10	19	19p13.13	13042800	13263410	220610
2178	BAC46_H21	1	1p36.13	19984847	20099134	114287
2180	BAC46_N21	17	17q21.1	35466118	35565739	99621
2181	BAC48_G02	2	2p16.1	60940534	61068646	128112
2182	BAC48_J17	16	16q12.1	46917377	47042673	125296
2183	BAC48_M14	12	12p13.32	4362780	4487892	125112
2184	BAC48_O17	1	1p22.3	87544604	87663747	119143
2185	BAC48_P18	13	13q34	114027501	114119854	92353
2186	BAC49_F19	14	14q21.1	37743757	37850878	107121
2187	BAC50_D20	3	3p21.31	49876597	49994370	117773
2188	BAC50_E19	17	17q21.31	39132967	39273396	140429
2189	BAC50_K16	1	1p33	47316160	47512533	196373
2190	BAC50_N21	19	19p13.13	13055339	13172796	117457
2191	BAC50_P12	X	Xp11.3-Xp11.23	47149642	47271558	121916
2192	BAC51_G16	6	6q25.3	160215716	160339830	124114
2193	BAC52_L14	12	12q13.3	55999061	56089764	90703
2194	BAC52_O18	12	12p13.33	16533	132078	115545
2195	BAC52_P04	11	11q23.1	110693569	110769775	76206
2196	BAC53_A18	8	8p21.3	22879238	22986840	107602
2197	BAC53_N07	1	1q44	245290293	245368120	77827
2198	BAC54_C19	19	19q13.2	46373521	46469935	96414
2199	BAC54_N10	9	9p13.3	35664660	35801307	136647
2200	BAC55_C05	X	Xp22.33	2783630	2947994	164364
2201	BAC55_F14	19	19q13.2	46367142	46465843	98701
2202	BAC55_G11	20	20p11.21	22948660	23040251	91591
2203	BAC55_I08	8	8p21.3	22867926	22975637	107711
2204	BAC55_I10	2	2p24.2	17955521	18051003	95482
2205	BAC55_K02	11	11p15.2	15523000	15622733	99733
2206	BAC56_A24	20	20q13.12	45517158	45666747	149589
2207	BAC56_G14	11	11p15.4	4475622	4575614	99992
2208	BAC56_H03	13	13q34	111833013	111934445	101432
2209	BAC56_L09	22	22q12.1	27372851	27518870	146019
2210	BAC57_B16	19	19q13.41	56194938	56327481	132543
2211	BAC57_C06	9	9q34.2	133183102	133255202	72100
2212	BAC57_C22	17	17p11.2	17942665	18095038	152373
2213	BAC57_F05	9	9p24.3	241459	336250	94791
2214	BAC57_F10	2	2q37.3	240580708	240680405	99697
2215	BAC57_G06	16	16p11.2	30117870	30196922	79052
2216	BAC58_G24	11	11q13.1	63945594	64048874	103280
2217	BAC58_K18	15	15q21.1	42701702	42808834	107132
2218	BAC58_M12	4	4q31.22	147881060	148017640	136580
2219	BAC58_N17	3	3p25.3	9590911	9706992	116081
2220	BAC58_P16	4	4q12	55847694	55954207	106513
2221	BAC59_D24	18	18p11.32	575818	672511	96693
2222	BAC59_I18	14	14q32.33	106183303	106284492	101189
2223	BAC59_M05	20	20q11.21	29568243	29679385	111142
2224	BAC59_O13	17	17p12	15031462	15140855	109393
2225	BAC59_P23	17	17q21.31	42199820	42291773	91953
2226	BAC61_D08	17	17p12	12800597	12955283	154686
2227	BAC61_H13	14	14q24.3	74718011	74841385	123374
2228	BAC61_H17	16	16p13.3	979421	1055495	76074
2229	BAC61_I04	18	18p11.21	14701329	14801115	99786
2230	BAC61_P04	19	19q12	34792808	34932643	139835
2231	BAC62_G09	3	3q28	190776871	190799130	22259
2232	BAC63_B21	15	15q14	34919764	34998245	78481
2233	BAC63_J11	11	11q13.1	64172405	64280527	108122
2234	BAC63_K03	4	4p12	48579822	48685017	105195
2235	BAC64_F11	11	11q23.1	111251675	111335332	83657
2236	BAC64_I08	5	5q35.2	174021700	174096639	74939
2237	BAC64_J22	X	Xq28	153279302	153418523	139221
2238	BAC64_N01	17	17q25.1	70437743	70562254	124511
2239	BAC64_P17	17	17q21.33	45565177	45661482	96305
2240	BAC65_G09	19	19p13.2	11423663	11531382	107719
2241	BAC65_I11	9	9q22.33	98913801	99037257	123456
2242	BAC65_I15	19	19q13.42	60314951	60397820	82869
2243	BAC65_N23	15	15q14	34898692	35092505	193813
2244	BAC66_A13	6	6q25.3	160073020	160174601	101581
2245	BAC66_A21	7	7q22.1	100007545	100123070	115525
2246	BAC66_D05	3	3p26.3	142175	224081	81906
2247	BAC66_G10	19	19q13.2	44434405	44529749	95344
2248	BAC66_K17	8	8q21.3	93082322	93173861	91539
2250	BAC67_C05	7	7q11.23	73021912	73153783	131871
2251	BAC67_N12	11	11p13	34497461	34622998	125537
2253	BAC67_P13	7	7q32.1	127442425	127545498	103073
2254	BAC68_A11	8	8p22	18268667	18357222	88555
2255	BAC68_J16	15	15q21.3	55218002	55318071	100069
2256	BAC69_F21	12	12p13.2	12631307	12763304	131997
2257	BAC69_H03	22	22q13.1	36880264	36971048	90784
2258	BAC69_I24	22	22q13.2	40763133	40884091	120958
2259	BAC69_J17	11	11q13.1	65323397	65425696	102299
2260	BAC69_L05	10	10p11.21	38225684	38346366	120682
2261	BAC70_K20	17	17q12	35096879	35191098	94219
2262	BAC70_N10	10	10q25.2	114041372	114155086	113714
2263	BAC70_O13	3	3p21.31	50273851	50363263	89412
2264	BAC71_G06	11	11q23.1	111170395	111297604	127209
2265	BAC71_L17	12	12q24.33	132263036	132377847	114811
2266	BAC71_N13	15	15q11.2	19958051	20053930	95879
2267	BAC71_O02	6	6p12.3	50857173	50952688	95515
2268	BAC72_A18	3	3p24.2	25613645	25701351	87706
2269	BAC72_E18	7	7q11.23	76200088	76304999	104911
2271	BAC72_J12	1	1q32.1	201773634	201896229	122595
2272	BAC72_K08	11	11q13.3	69266851	69383201	116350
2273	BAC73_B04	11	11p15.4	9557384	9648745	91361
2274	BAC73_E07	2	2q14.3	127618594	127714400	95806
2275	BAC73_E15	12	12q13.3	56060756	56154226	93470
2276	BAC73_G17	5	5q31.2	137932194	138020930	88736
2277	BAC73_I24	12	12q24.11	107914462	108001454	86992
2278	BAC73_M22	18	18p11.32	811061	903048	91987
2279	BAC74_B16	6	6p21.33	31614370	31728325	113955
2280	BAC76_I11	12	12p13.31	7734011	7843518	109507
2281	BAC80_G22	16	16q24.1	82844868	82965731	120863
2282	BAC80_G24	22	22q12.2	28959149	29056195	97046
2283	BAC81_A11	16	16q24.3	88527160	88608627	81467
2284	BAC81_B17	7	7q22.1	99425759	99549796	124037
2285	BAC81_G11	17	17q21.2	37029180	37128688	99508
2286	BAC81_P03	1	1p22.3	86595566	86680479	84913
2287	BAC81_P15	12	12q21.2	75743128	75889739	146611
2288	BAC82_M03	11	11q13.3	69385428	69499380	113952
2289	BAC82_N07	17	17q23.3	59318429	59424006	105577
2290	BAC83_F22	17	17q25.1	68663322	68759310	95988
2291	BAC83_K04	11	11q23.3	117690581	117778318	87737
2292	BAC84_E13	20	20p11.21	22946651	23083068	136417
2293	BAC84_F16	12	12p13.32	4385324	4514830	129506
2294	BAC84_F23	2	2p13.1	74559337	74716239	156902
2296	BAC85_E01	11	11q22.2	101640046	101725185	85139
2297	BAC86_E21	11	11q25	134296806	134433836	137030
2298	BAC86_G10	11	11q21	93824343	93949856	125513
2300	BAC86_K11	8	8q12.1	57187033	57270322	83289
2301	BAC87_A05	19	19p12	21158366	21230156	71790
2302	BAC88_E16	15	15q21.1	42677653	42776047	98394
2303	BAC89_E09	2	2q14.3	127528389	127651568	123179
2304	BAC89_E18	X	Xp11.1	57700790	57825646	124856
2305	BAC89_E20	7	7q11.23	73088274	73214867	126593
2307	BAC89_M19	19	19q13.2	44436929	44529736	92807
2308	BAC90_N10	16	16q13	56175971	56269392	93421
2309	BAC90_P22	19	19p13.3	3024261	3128319	104058
2310	BAC91_C01	19	19q13.41	56128809	56248042	119233
2311	BAC91_D08	16	16p12.3	18322694	18440125	117431
2312	BAC91_J20	5	5p15.33	1238807	1354018	115211
2313	BAC91_M16	17	17p13.3	1819575	1918596	99021
2314	BAC92_B11	10	10q22.2	74815463	74901386	85923
2315	BAC93_M09	1	1p34.3	35880296	35966937	86641
2316	BAC94_C14	1	1q23.3	158330146	158451077	120931
2318	BAC95_J10	17	17p13.3	26866	101225	74359
2319	BAC95_M06	13	13q32.1	96900316	96998228	97912
2320	BAC95_O14	1	1q25.2	175775101	175876344	101243
2321	BAC96_C05	3	3q29	198813127	198907629	94502
2322	BAC96_D11	3	3p21.31	49178234	49279199	100965
2323	BAC96_M01	14	14q21.1	38709007	38783573	74566
2324	BAC97_H05	13	13q34	113953288	114041805	88517
2325	BAC97_I08	11	11q14.1	77409580	77498616	89036
2326	BAC97_J24	17	17p13.3	1043544	1149269	105725
2327	BAC97_N20	4	4q13.3	75101045	75196021	94976
2328	BAC99_E07	10	10q24.32	103725349	103819751	94402
2329	BAC99_J10	X	Xp11.1	56977746	57086491	108745
2330	BAC100_A15	1	1p36.22	11262185	11354332	92147
2331	BAC100_D11	21	21q22.12	35144508	35254295	109787
2332	BAC100_F12	20	20q13.12	42580421	42684292	103871
2333	BAC100_I19	14	14q22.2-14q22.3	54568659	54682880	114221
2334	BAC100_N01	14	14q11.2	21739140	21810524	71384
2335	BAC101_O08	9	9p13.3	34236744	34349810	113066
2336	BAC102_D16	14	14q22.2-14q22.3	54596136	54684628	88492
2337	BAC102_F11	3	3p21.31	49528446	49625069	96623
2338	BAC102_F18	10	10q26.3	135008283	135097436	89153
2339	BAC103_A23	1	1p36.13	20013925	20099139	85214
2340	BAC103_C17	8	8q22.1	95460860	95603817	142957
2341	BAC103_D13	9	9q21.33	84592906	84669893	76987
2342	BAC103_F19	20	20q11.21-20q11.22	31467711	31597785	130074
2343	BAC103_G22	21	21q22.12	35162270	35254676	92406
2344	BAC103_I12	9	9p24.3	327134	432036	104902
2346	BAC103_P09	19	19q13.32	51742120	51854371	112251
2347	BAC103_A14	16	16q24.3	88307518	88404554	97036
2348	BAC104_B21	2	2q11.1	94986419	95086276	99857
2349	BAC104_H06	6	6q21	112048190	112177453	129263
2350	BAC104_N09	1	1q32.1	198634414	198757648	123234
2351	BAC104_P23	13	13q12.3	29885369	30012355	126986
2352	BAC105_A01	3	3p21.31	49570541	49684242	113701
2353	BAC105_A17	7	7q22.1	100287067	100413810	126743
2354	BAC105_G14	2	2q11.1	95501575	95621519	119944
2355	BAC105_H11	17	17q21.33	46255409	46344670	89261
2356	BAC105_H16	20	20q13.13	47987962	48067921	79959
2357	BAC105_K11	3	3q13.2	114126229	114220100	93871
2358	BAC105_N04	1	1q32.1	202402026	202479897	77871
2359	BAC106_B02	3	3q13.12	109204706	109314211	109505
2360	BAC106_D05	8	8p22	18080599	18183288	102689
2361	BAC106_E01	1	1q32.1	199473000	199578184	105184
2362	BAC106_G19	4	4q13.3	75081734	75171088	89354
2363	BAC106_G20	13	13q33.3	107573834	107726842	153008
2364	BAC107_A08	X	Xp22.2	15238571	15386131	147560
2365	BAC107_B16	18	18q11.1	17198464	17276520	78056
2367	BAC107_J19	20	20q11.21	29464348	29565543	101195
2368	BAC107_K07	8	8q24.22	134280450	134366256	85806
2369	BAC107_K11	20	20q13.33	61357005	61504128	147123
2371	BAC108_C12	11	11p15.5	1185082	1279079	93997
2372	BAC108_H20	20	20q13.12	42622308	42717278	94970
2373	BAC108_J08	11	11q12.2	60762733	60846002	83269
2374	BAC108_L05	1	1p11.2	120300566	120395717	95151
2375	BAC108_N01	1	1p12-1p11.2	120124754	120300684	175930
2376	BAC109_B11	15	15q24.1	72692518	72830632	138114
2378	BAC110_D19	11	11q21	94718265	94893063	174798
2379	BAC110_M04	16	16q22.1	65507990	65636556	128566
2380	BAC110_O11	11	11q23.2	113517624	113659693	142069
2381	BAC110_O13	17	17p13.3	157796	293959	136163
2382	BAC111_B12	11	11q12.3-11q13.1	63076002	63166886	90884
2383	BAC111_B17	11	11q23.2	113401227	113543252	142025
2384	BAC111_E18	3	3p21.31	49782805	49871172	88367
2385	BAC111_N11	3	3p25.3	11666247	11768848	102601
2386	BAC111_O20	20	20q13.13	47040112	47152996	112884
2388	BAC112_C02	6	6p21.31-6p21.2	36735835	36843710	107875
2389	BAC112_D05	14	14q32.33	104556885	104662768	105883
2390	BAC112_K04	12	12q24.31	122241280	122337018	95738
2391	BAC112_P16	19	19q13.31	48111445	48220111	108666
2392	BAC113_A11	3	3p14.2	62220185	62298934	78749
2393	BAC113_D13	2	2q37.3	239888707	240010076	121369
2394	BAC113_F07	16	16p13.3	167054	310576	143522
2395	BAC113_G17	12	12q13.2	54473704	54566405	92701
2396	BAC113_I21	1	1p36.12	23596970	23690805	93835
2397	BAC113_O11	6	6p11.2-6p11.1	58727754	58814651	86897
2398	BAC113_P07	14	14q32.33	104497299	104597312	100013
2399	BAC114_C02	1	1p36.11	25072935	25168733	95798
2400	BAC114_D19	16	16p13.3	3747831	3865671	117840
2401	BAC114_F03	5	5q33.1	150790959	150878715	87756
2402	BAC114_K13	18	18q11.1	16956380	17039881	83501
2403	BAC114_P08	17	17q25.3	73650279	73754890	104611
2404	BAC115_B04	19	19q13.32	51739308	51887128	147820
2405	BAC115_E21	1	1p13.2	111968697	112057229	88532
2406	BAC115_E22	17	17q21.1-17q21.2	35533775	35635800	102025
2407	BAC115_I01	6	6p22.3	18226910	18251624	24714
2408	BAC115_K24	19	19q13.33	54394228	54481806	87578
2409	BAC115_L19	2	2q33.1	202757235	202835925	78690
2410	BAC115_M19	1	1q43	238137106	238238439	101333
2411	BAC115_P11	3	3q23	143731339	143817486	86147
2412	BAC115_P12	18	18p11.32	690062	770110	80048
2413	BAC116_B04	8	8q11.21	48721528	48834000	112472
2414	BAC116_D06	12	12q13.2	54662417	54785727	123310
2415	BAC116_F22	20	20q13.12	42529661	42688060	158399
2416	BAC116_H08	1	1p22.1	92879254	93021203	141949
2417		1	1q31.2	189430504	189531448	100944
2418	BAC116_J22	5	5q31.2	137717698	137836612	118914
2419	BAC116_K17	9	9q34.13	131131773	131229123	97350
2420	BAC116_O18	6	6q25.1	152133812	152238175	104363
2421	BAC116_P01	16	16p13.3	2156710	2269789	113079
2422	BAC117_A20	18	18q23	75956500	76069313	112813
2423	BAC117_G04	12	12p13.31	6464307	6580604	116297
2424	BAC117_G16	11	11q23.1	112321051	112393720	72669
2425	BAC117_J01	9	9p13.2	36730381	36847328	116947
2426	BAC118_B23	9	9q34.3	137965411	138073038	107627
2427	BAC118_C23	12	12p13.2	12745447	12833640	88193
2428	BAC118_G19	1	1p13.2	111866767	111956897	90130
2429	BAC118_I11	12	12p13.1	13132423	13256860	124437
2430	BAC118_L11	18	18q11.2	21886525	21972564	86039
2431	BAC118_O16	1	1q23.1	153826497	154000796	174299
2432	BAC118_O21	3	3q13.2	114048921	114158259	109338
2433	BAC119_H18	11	11p15.5	633595	747039	113444
2434	BAC119_I18	15	15q26.1	89157227	89266506	109279
2435	BAC119_M18	11	11q12.3	62042329	62132970	90641
2436	BAC119_N08	4	4q25	109302374	109394541	92167
2437	BAC120_A21	2	2p23.3	25394720	25508310	113590
2438	BAC120_F12	4	4p16.3	1609625	1709408	99783
2439	BAC120_F24	14	14q24.1	67349035	67479090	130055
2440	BAC120_J19	22	22q11.21	19993110	20096267	103157
2441	BAC121_B13	8	8p22	12970332	13088382	118050
2442	BAC121_D13	16	16q22.1	67415257	67507274	92017
2443	BAC121_G11	X	Xq28	154128129	154230172	102043
2444	BAC121_G18	1	1q24.2	167256694	167408070	151376
2445	BAC121_G20	7	7q34	137671352	137847541	176189
2446	BAC121_H04	17	17q11.1	22554244	22663632	109388
2447	BAC121_N10	12	12q13.2	54291471	54379270	87799
2448	BAC121_O18	1	1p36.13	17009475	17137725	128250
2449	BAC122_A07	9	9q33.2	120919302	121030709	111407
2450	BAC122_E13	X	Xq28	154002117	154108168	106051
2451	BAC122_G16	12	12q13.3	55736275	55822012	85737
2452	BAC122_H21	7	7p12.2	50473707	50559399	85692
2454	BAC122_K06	1	1p36.13	18624784	18741572	116788
2455	BAC123_A06	18	18p11.31	5509061	5592357	83296
2456	BAC123_D20	3	3q23	143709313	143811450	102137
2457	BAC123_F07	11	11p15.5-11p15.4	2759739	2881833	122094
2458	BAC123_G23	8	8p11.21	42146808	42306551	159743
2459	BAC123_H08	10	10p12.1	28941337	29045564	104227
2460	BAC123_H12	9	9p13.2	36850310	36990393	140083
2461	BAC123_J05	11	11p15.4	4195228	4301883	106655
2462	BAC124_B20	1	1p22.1	92757908	92879521	121613
2463	BAC124_D03	11	11p15.4	4065985	4162840	96855
2464	BAC124_I02	6	6p22.3	18243224	18322696	79472
2465	BAC124_I09	8	8p22	12943641	13027637	83996
2466	BAC124_M06	5	5q35.3	180386538	180484410	97872
2467	BAC124_O05	16	16q23.1	77771669	77874424	102755
2468	BAC124_O13	1	1q32.1	201204112	201283570	79458
2469	BAC124_P03	7	7q22.1	101473357	101571038	97681
2470	BAC125_C02	11	11q12.2	60769320	60835831	66511
2471	BAC125_D22	1	1q23.3	162099847	162207173	107326
2472	BAC125_I23	17	17p13.3	2222709	2317194	94485
2473	BAC125_K03	1	1q23.1	153591221	153695046	103825
2474	BAC126_A23	15	15q13.1	27039296	27147716	108420
2475	BAC126_B04	7	7q21.2	91683609	91783076	99467
2476	BAC126_E14	12	12q23.2	101763954	101859666	95712
2477	BAC126_G19	16	16q23.1	76622531	76718465	95934
2478	BAC126_I19	10	10q25.3	115811853	115899306	87453
2479	BAC126_L12	1	1q22	152055822	152059496	3674
2480	BAC126_L16	X	Xq26.2	132753170	132830437	77267
2481	BAC126_O17	2	2p24.3	15988613	16081088	92475
2482	BAC126_P05	2	2p25.1	10186130	10274946	88816
2483	BAC127_B18	8	8p11.21	42660441	43146950	486509
2484	BAC127_C12	3	3q26.32	180363751	180457648	93897
2485	BAC127_E01	1	1p36.33	777360	871362	94002
2486	BAC127_F23	3	3p22.3	37695532	37786628	91096
2487	BAC127_J21	12	12p11.1	33650474	33726758	76284
2488	BAC127_K02	10	10q11.23	51144768	51293065	148297
2489	BAC127_L11	11	11q23.3	118162353	118264588	102235
2490	BAC127_M09	4	4q13.3	75126193	75285829	159636
2491	BAC127_M15	3	3q26.1	168567193	168668872	101679
2492	BAC127_N23	1	1p36.32	3688953	3830740	141787
2493	BAC127_O19	8	8q24.3	143745275	143874476	129201
2494	BAC128_F05	10	10p15.3	250465	456055	205590
2495	BAC128_G12	19	19p13.2	10504424	10634006	129582
2496	BAC128_I12	8	8p11.21	42262872	42347633	84761
2497	BAC128_I23	17	17q25.3	78432624	78562833	130209
2498	BAC128_K09	17	17p13.1	7550995	7762459	211464
2499	BAC128_O19	22	22q13.1	36171550	36262810	91260
2501	BAC129_B12	3	3q26.31	173672612	173755704	83092
2502	BAC129_G21	10	10q21.2	62197311	62285960	88649
2503	BAC129_G23	14	14q13.3	35964748	36053079	88331
2504	BAC129_J07	9	9p24.1	7150948	7254804	103856
2505	BAC129_J15	16	16q22.2	70583658	70678157	94499
2506	BAC129_J22	X	Xq27.1	137710684	137804221	93537
2507	BAC129_M23	10	10q11.23	51144545	51265281	120736
2508	BAC130_B15	18	18q21.1	44536620	44636458	99838
2509	BAC130_G11	16	16p13.13	11919047	12014600	95553
2510	BAC130_G23	17	17p11.2	21829287	21845582	16295
2511	BAC130_L06	1	1q32.1	199446036	199546802	100766
2512	BAC130_N02	18	18p11.32	59822	74659	14837
2513	BAC130_O16	14	14q13.2	34878065	34966262	88197
2514	BAC131_B20	10	10q25.3	116191872	116291091	99219
2515	BAC131_E19	22	22q12.3	32062770	32159107	96337
2516	BAC131_G01	5	5q33.1	150995735	151108338	112603
2517	BAC131_G19	10	10q22.3	80306412	80396517	90105
2518	BAC131_P24	6	6q21	112381902	112494784	112882
2519	BAC132_C19	19	19q12	33782132	33876596	94464
2520	BAC132_D22	1	1q32.1	201216733	201335684	118951
2521	BAC132_G02	7	7q22.1	98240459	98320901	80442
2522	BAC132_G15	1	1q21.3	150932188	151014839	82651
2523	BAC132_H16	20	20q13.33	62308324	62408324	100000
2524	BAC132_H21	7	7q34	142432839	142527646	94807
2525	BAC132_J09	11	11q12.1	57007009	57087053	80044
2526	BAC133_A01	17	17q21.33	45661367	45748997	87630
2527	BAC133_B19	14	14q23.1-14q23.2	61181683	61250732	69049
2528	BAC133_C04	6	6p21.31	35496986	35584495	87509
2529	BAC133_G23	13	13q33.3	105875400	105978382	102982
2530	BAC133_I04	1	1p35.1	32306487	32385914	79427
2531	BAC133_I19	14	14q13.2	34875953	34944411	68458
2532	BAC133_I24	10	10p15.3	183360	279968	96608
2533	BAC133_L19	1	1p36.23	7898023	8006270	108247
2534	BAC133_P17	8	8p21.3	21904945	22046154	141209
2535	BAC134_G01	17	17q21.2	37079216	37230229	151013
2536	BAC134_H18	10	10q26.3	131211223	131343031	131808
2537	BAC134_I14	17	17p13.3	2208562	2284203	75641
2538	BAC134_J22	9	9p21.2	27163172	27239217	76045
2539	BAC134_M10	2	2q37.3	239852351	239948956	96605
2540	BAC135_B19	20	20p13	97062	187566	90504
2541	BAC135_E14	16	16q22.1	67424317	67500287	75970
2542	BAC135_L02	18	18q21.33	59158785	59289080	130295
2543	BAC136_I21	7	7p12.2	50508979	50594013	85034
2544	BAC136_J07	1	1q25.3	179772581	179860721	88140
2545	BAC136_J24	2	2q32.2	191636216	191725500	89284
2546	BAC136_M19	16	16p11.2	32674846	32749296	74450
2547	BAC136_P20	17	17q25.3	78397677	78495851	98174
2549	BAC137_F15	7	7p14.1	38087832	38168792	80960
2550	BAC137_K12	1	1p34.1-1p33	46437731	46525257	87526
2551	BAC137_M22	6	6q21	109087613	109184338	96725
2552	BAC138_A04	9	9q34.2	133188355	133255181	66826
2553	BAC138_E18	2	2p25.3	18134	101948	83814
[truncated: 2,047 more rows]
